# Supplementary material for: Compact SchCas9 Recognizes the Simple NNGR PAM
Source: Adv Sci (Weinh). 2021 Dec 6;9(4):2104789. doi: 10.1002/advs.202104789 (PMC8811835; doi:10.1002/advs.202104789)
Supplement: Supplementary file 2 — Supporting Table 1 [file ADVS-9-2104789-s005.xls]

## Sheet: Sheet1
Cas9 ID in NCBI	Host strain	Nuclease name	Human codon-optimized Cas9_Gene	Cas9_Amino Acid	Lengh(aa)	repeat	tracrRNA	sgRNA
WP_103167028	Staphylococcus devriesei	SdeCas9	ATGGTGACCAAGTATATCCTGGGCCTGGACATTGGAATCACCAGCGTGGGCTACGGCATCATCAACTACGAGGACAAGACCATTATCGACGCAGGCGTGCGGCTGTTCCCCGAAGCTAATGTGGAAAATAACGAGGGTCGTAGATCTAAGCGGGGCGCCAGAAGACTCAAGAGACGGCGCATCCACCGGCTGGATCGGATTAAGCAGCTGCTCAGCGAATACAACCTGGTGGACCTGGACAACATCCCTCAGTCTCCTAGCCCTTACGAGATCAGAGTGAAGGGCCTGAGAGAAGAACTGAGCAAGGACGAACTGGTGATCGCTCTGCTGCATATCGCCAAGAGGAGAGGAATCCACAATGTGGAGGCCGTGGATGAGACACAGGACGAAGGCAATGAG…	MVTKYILGLDIGITSVGYGIINYEDKTIIDAGVRLFPEANVENNEGRRSKRGARRLKRRRIHRLDRIKQLLSEYNLVDLDNIPQSPSPYEIRVKGLREELSKDELVIALLHIAKRRGIHNVEAVDETQDEGNELSTKEQLAKNNNLLKDKYVCELLLERLKDGKVRGEKNRFKTTDIIKEVKQLLETQKEAHQLDDDFINRYIDLIETRREYFEGPGKGSPFGWGGDLKKWYETLMGHCTYFPNELRSVKYSYSADLFNALNDLNNLVIQREGNSKLEYHEKYHIIENVFKQKKKPTLKQIANEIGVSPDDIKGFRINKSGKETFTEFKLYHDLKKVLIDQSILENVQLLDQIAEILTIYQDKESIINELNQLSEIINEQDKESISNLSGYNGTHRLSL…	1052
WP_096792116	Mammaliicoccus sciuri	MscCas9	ATGAAAAGACACTACATCCTGGGCCTGGACATCGGCATCACCAGCGTGGGCTACGGCATCATCGACTACGAAACCAGAGATGTGATCGACGCCGGCGTCAGGCTGTTCAAAGAAGCTAATGTCGAAAACAACGAGGGCAGACGGTCTAAACGCGGAGCCAGGAGACTGAAGCGGCGGAGAAGGCACCGGCTGCAAAGAGTGAAGAAGCTGCTGTTTGACTACAATCTCCTGACCGACGACAGCGAGCTGTCTGATATCAACCCCTACGAGGCCAGGGTGAAGGGTCTTTCCCGGAAGCTGTCTGAGGAAGAATTCAGCGCCACCCTGCTCCACCTGGCTAAGAGGAGAGGCGTGCACAACGTGAACGAGGTGGAAGAGGATACAGGAAAAGAACTGAGC…	MKRHYILGLDIGITSVGYGIIDYETRDVIDAGVRLFKEANVENNEGRRSKRGARRLKRRRRHRLQRVKKLLFDYNLLTDDSELSDINPYEARVKGLSRKLSEEEFSATLLHLAKRRGVHNVNEVEEDTGKELSTKEQISRNSKALEEKYVAELQLERLKADGEVRGPNNRFKTSDYVKEAKQLLKVQKAYHQLDHSFIDTYIDLLETRRPYYEGPGEGSPFGWKDIKEWYEMLMGHCTYFPEELRSVKYAYNADLYNALNDLNNLVIARDDSEKLTCYEKRQIIENVFKQKKKPTLKQIAKEILVNEEDIKGYRVTSTGKPEFTNFKIYQDIKGITERKEILENAEILDQIAEILTIYQSSEDIQEELAKLNSELTQEEIEQVSKLTGYTGTHSLSLKA…	1053
WP_105994700	Staphylococcus simulans	SsiCas9	ATGAGCGAGAACTACATCCTGGGGCTGGACATCGGCATCACCAGCGTGGGCTATGGCATCATCGACTATGATACCAGAGAGGTTGTGGATGCCGGCGTGCGCCTGTTCAAGGAGGCCAACGTCGAGAATAACGAAGGACGGCGGAGCAAGAGAGGCGCCCGGAGACTGAAGAGACGCAGAAGACACAGACTGCAGAGAGTGAAGAAACTGCTTTTCGACTACCACCTCATCGATGAAAACACAGAGCTCGAGATCATCAACCCTTATGAGGCCAGAGTGAAGGGCCTGTACAACGTGTTGACCAAGGCCGAGCTGTCTGCCGCCCTGCTGCATCTGGCCAAGCGGAGAGGCGTGCACAACGTGAACGAGGTTGAAGAGGATACCGGCAACGAGCTGAGC…	MSENYILGLDIGITSVGYGIIDYDTREVVDAGVRLFKEANVENNEGRRSKRGARRLKRRRRHRLQRVKKLLFDYHLIDENTELEIINPYEARVKGLYNVLTKAELSAALLHLAKRRGVHNVNEVEEDTGNELSTKEQIARNNKALSDKYVAELQLERLNETGEVRGALNRFKTSDYVKEARKILSIQKEYHQLDQSFIDKYIELLETRRTYYEGPGEGSPFGWKDIKEWYAMLMGHCTYFPEELRSVKYAYSADLYNALNDLNNLIIARDENDKLEYYEKFQIIENVFKQKKKPTLKQIADEISVNPEDIKGFRVTSTGKPEFTTFKIYHDIKKVTSRKEVLEDTALLDQIAELLTIYQSPEDIQEELETLDTVLTNDEIQSISKLTGYTGTHRLSLKA…	1053	GTTTTAGTACACTGCAATTTTAGGTATGAGTGATTC	ATTGTACTTATACCTAAAATTGCAGTATCTACTAAAACAAGGCAAAATGCCGTGTTTATCTCGTCAACTTGTTGGCGAGATTTTTT	GTTTTAGTACACTGgaaaCAGTATCTACTAAAACAAGGCAAAATGCCGTGTTTATCTCGTCAACTTGTTGGCGAGATTTTTT
WP_083326835	unclassified Staphylococcus	SlcCas9	ATGAACAATAGCTACATCCTGGGCCTGGACATCGGCATTACATCCGTGGGATACGGCATCATCGACTACGAAACCAGAGACGTGATCGACGCCGGCGTGCGGCTGTTTAAAGAGGCCAACGTGGAAAACAATGAGGGCAGACGGAGCAAGAGGGGCGCCAGAAGACTGAAGAGAAGGAGGCGGCACAGACTGCAGAGAGTGAAGAAGCTGCTGTTCGATTACAAGCTGCTGAATGAGGACAGCGAGATATCTGGCATCAACCCCTACGAGGCCAGAGTTAAAGGACTGAGCGAGAAGTTAAGCGATGAGCAATTCAGCGCCGCCCTGCTGCACCTGGCCAAGAGAAGAGGCGTGCACAACGTGAATGACGTGGAAGAGGACACCGGCAATGAACTGTCT…	MNNSYILGLDIGITSVGYGIIDYETRDVIDAGVRLFKEANVENNEGRRSKRGARRLKRRRRHRLQRVKKLLFDYKLLNEDSEISGINPYEARVKGLSEKLSDEQFSAALLHLAKRRGVHNVNDVEEDTGNELSTKEQIARNNKALEDKYVAELQLERLKEQGEVRGAANRFKTSDYIKEAKQLLKTQSNHHKIDETFIETYISLLETRRTYYEGPGEGSPFGWKDIKEWYEMLMGHCTYFPEELRSVKYAYNADLYNALNDLNNLVIARDENEKLEYYEKFQIIENVFKQKKKPTLKQIAKEILVNEEDIKGYRVTSTGKPEFTNFKIYHDIKGITSRKEILENADLLNQIAEILTIYQSAEDIQEELAELEPKLTQEEIEQISNLTGYTGTHRLSLKA…	1053	GTTTTAGTACTCTGTAATTTTAGGTATAAGTGATTC	ATTGTACTTATACCTAAAATTACAGAATCTACTAAAACAAGGCAAAATGCCGTGTTTATCTCGTCAACTTGTTTGGCGAGATTTTTTTT	GTTTTAGTACTCTGgaaaCAGAATCTACTAAAACAAGGCAAAATGCCGTGTTTATCTCGTCAACTTGTTTGGCGAGATTTTTT
WP_050345681	Staphylococcus	Slc2Cas9	ATGAAGAATAGCTACATCCTGGGCCTGGACGTAGGCATCGCTTCTGTGGGCTACGGACTGATCCACTCTGATTCTAAGAGCGTGATCGACGCCGGAGTGCGGCTGTTCCCTGAGGCCAACGTTGAGAACAACGAGGGCAGACGGGCCAAAAGAGGCAGCCGGCGCCTGAAGCGAAGAAGAATCCACCGGCTGGACAGAGTGAAAAACCTGCTGGCCCAGTACCACCTGATTATCGACGACAAGATCCCCAAGAGCACCAACCCTTACGCTATCCGGGTGAAAGGCCTGAGTAGCCCTCTGTCTAAGTCTGAACTCGTGATCGCCCTGCTGCACCTGGCCAAGAGAAGAGGCATCCACAACGTCAACGTGGTCATGGACGAGAACGAGTCCACCAATGAA…	MKNSYILGLDVGIASVGYGLIHSDSKSVIDAGVRLFPEANVENNEGRRAKRGSRRLKRRRIHRLDRVKNLLAQYHLIIDDKIPKSTNPYAIRVKGLSSPLSKSELVIALLHLAKRRGIHNVNVVMDENESTNELSTKEQLKENAKQLENRYVCELQLDRLNEQYKVRGERNRFKTEDFVREARQILTTQQKYHDIDEHFIEQYTHLLETRREYYEGPGKGSQYGWDGDLKQWYEMLMGRCTYFPEELRSVKYAYTADLFNALNDLNNLVIARDENEKLEYFEKYHIIENVFKQKKTPTLKQIAKEIDVKESDIKGYRITKNGKPQFTSFKLYHDLNKIFLDKKNLENIELLDEIAFILTLYQDPLSIKEALDQLQDLLTESEKEAIAHLNGYTGTHRLS…	1058	GTTTTAGTACTCTGTAATTTTAGGTATAAATGAAAC	ATTGTATTTATACCTAAAATTACAGAATCTACTAAAACAAGACAAAATGTCGTGTTTATCCCACTAATTTATTAGTGGGATTTTTTTT	GTTTTAGTACTCTGgaaaCAGAATCTACTAAAACAAGACAAAATGTCGTGTTTATCCCACTAATTTATTAGTGGGATTTTTT
WP_070855141	Staphylococcus sp. HMSC34C02	Slc3Cas9	ATGAAGACAGACTACATCCTGGGCCTGGACATCGGCATCACCAGCGTGGGCTACGGCATTATCAACTACAACGACAAGAGCATCATCGATGCCGGCGTGCGGCTGTTCCCCGAAGCCAATGTCGAAAATAACGAGGGCAGACGGAGCAAGAGAGGCGCCCGTAGACTGAAGAGACGGCGCATACACAGACTGGAAAGAGTGAAACAGCTGCTGAAAGATTACAAGCTGCTGGACAGCATCGACGTGATGCCTCAGAGCACCAACCCATACGAGATCCGCGTGCGGGGCCTGCGGGAAAAGCTGACAAGAGACGAGCTGGCCATCGCCCTGCTGCACCTGGCCAAGCGGAGAGGCATCCATAACATCGATGTGATTGACCAGGAGGAAGACGCATCTAAT…	MKTDYILGLDIGITSVGYGIINYNDKSIIDAGVRLFPEANVENNEGRRSKRGARRLKRRRIHRLERVKQLLKDYKLLDSIDVMPQSTNPYEIRVRGLREKLTRDELAIALLHLAKRRGIHNIDVIDQEEDASNELSTKEQLSKNNHLLKDKFVCELLLERYNEGKVRGEKNRFKTADIVKEIKQILETQKETHHLDNSFIDKYVELVETRREYYEGPGEGSPYGWGADLKKWYEHLMGRCTYFPEELRSVKYAYSADLFNALNDLNNLVIQRDGLNKLEYHEKYHIIENVFKQKKKPTLKQIANEIGVKPEDIKGYRITKSGKENFTEFRLYHDLKKSLKDQSILENIQLLDQIAEIITIYQDKESIKKELEQLAEPINEIDKESISNLAGYNGTHRLS…	1055	GTTTTAGTACTCTGTAATTTTAGGTATAAGTGAAAC	CTTGTACTTATACCTAAAATTACAGAATCTACTAAAACAAGACTTTATGTCGTGTTTATCCCATTAATTTATTAATGGGATTTTTT	GTTTTAGTACTCTGgaaaCAGAATCTACTAAAACAAGACTTTATGTCGTGTTTATCCCATTAATTTATTAATGGGATTTTTT
WP_145399953	Staphylococcus chromogenes	Sch2Cas9	ATGAACTACATCCTGGGACTGGACATCGGCATCACCAGCGTGGGCTACGGAATCGTGAACAGCGAGACACGGGAGATCATCGACGCCGGCGTACGGCTGTTCCCTGAAGCCGACGTGAACAACAACGAGGGCAGAAGGAGCAAACGGGGCGCTAGAAGACTGAAGAGGCGGAGAATCCATAGACTGGGCCGGGTGAAACAGCTGCTGGCCAAGTACGAGCTGCTGGACAGCTCTTCCATCCCCCAGAGCACCAACCCATACGAAATCCGGGTGATCGGCCTGCGGAACGAGCTGTCCAAGGACGAGCTGGTTATCGCCCTGCTTCATATCGCCAAGAGAAGAGGCATCCACAACGTGAACGTCGTGATCGACGACAATGAGTCTAACAATGAACTGAGC…	MNYILGLDIGITSVGYGIVNSETREIIDAGVRLFPEADVNNNEGRRSKRGARRLKRRRIHRLGRVKQLLAKYELLDSSSIPQSTNPYEIRVIGLRNELSKDELVIALLHIAKRRGIHNVNVVIDDNESNNELSTKDQLKKNAKALEDKYVCELQLERFKQEGKVRGERNRFKTEDFVKEARQLLKTQTQFHPIEQNFIDQYIHLIETRREYFEGPGEGSPYGWEGNIKKWYEQMMGHCTYFPDELRSVKYAYSADLFNALNDLNNLVITRDEDSKLNYGEKFQIIENVFKQKKTPNLKQIAKEIGVNETDIKGYRVNKSDKPQFTSFKLYHDLKEIFEHTEYLKDAQLMDNIAEIITIYQDPESIISALNELPELLTENEKQQISQLTGYSGTHRLSLK…	1054	GTTTTAGTACTCTGTAATTTTAGGTATAAGTGATTC	ATTGTGCTTATACCTAAAATTACAGAATCTACTGAAACAAGACAATATGTCGTGTTTATCCCACTAATTTATTAGTGGGAATTTTTTT	GTTTTAGTACTCTGgaaaCAGAATCTACTGAAACAAGACAATATGTCGTGTTTATCCCACTAATTTATTAGTGGGAATTTTTT
WP_103357343	Staphylococcus rostri	SroCas9	ATGACCAGAAAGTACATCCTGGGCCTGGATATTGGAATCGGTAGCGTGGGCTACGGCCTGATCGACTTCGACACCAAGGGAATTATCGACGCCGGCGTGAGACTGTTTCCAGAGGCTAATAGCGACAACAACCTGGGCAGAAGAGCCAAGAGGGGCGCCAGACGGCTGAAGCGGCGGCGGATCCACAGACTGGACCGGGTGAAGAGCCTGCTGTCCGAGTATAAGATCATCAGTGACAGAGTGCCTGTGAACAACCAGCCTTACGATATCCGTGTCAAAGGCCTGACCGAGAGACTGACCAAGGACGAGCTGGCTGTCGCCCTGCTTCACATCGCCAAGCGGCGGGGCATCCATAACGTGGATGTGGTCATGGATAAGGACGAGGGCGACAAGGAAAGC…	MTRKYILGLDIGIGSVGYGLIDFDTKGIIDAGVRLFPEANSDNNLGRRAKRGARRLKRRRIHRLDRVKSLLSEYKIISDRVPVNNQPYDIRVKGLTERLTKDELAVALLHIAKRRGIHNVDVVMDKDEGDKESLSTKDQINKNAKFLETRYVCELQKERLEKDGLVRGVENRFLTKDIVREAKKIIETQMQYYPEIDDTFKEKYIDLVETRRAYYEGPGQGSLYGWDADVKKWYQLMMGHCTYFPEEYRSVKYAYTADLYNALNDLNNLRISRDENDRLEYHEKYHIVENVFKQKRTPTLKQIAKEIGVEEVDISGYRITKSGKPQFTSFKLYHDLKMVISDQKILENIDLLDQIAEILTIYQDKDSIINELGQLEYLLSEHDKSVISDLTGYTGTHNL…	1052
WP_126496105	Mammaliicoccus fleurettii	MflCas9	ATGAAAAACAGCTACATCCTGGGCCTGGACGTGGGCATTGCCAGCGTGGGATACGGCCTGATCCACAGCGACAGCAAGAGCGTTATCGACGCCGGCGTGCGACTGTTTCCCGAGGCTAACGTGGAAAACAACGAGGGAAGACGGGCCAAGAGAGGCAGCCGGAGACTGAAGCGGAGACGCATCCATAGACTGGATAGAGTGAAGAACCTGCTGGCCCAGTACCATTTGATCATCGACGACAAGATCCCCAAGAGCACCAACCCGTACCTGATCAGAGTCAAGGGCCTGAGCAGCCCTCTGAGCAAATCAGAGCTGGTGATCGCTTTGCTGCACTTGGCCAAGCGGAGAGGCATCCACAACGTCCACGTGGTGATGGATGAGAATGAGTCTACCAACGAA…	MKNSYILGLDVGIASVGYGLIHSDSKSVIDAGVRLFPEANVENNEGRRAKRGSRRLKRRRIHRLDRVKNLLAQYHLIIDDKIPKSTNPYLIRVKGLSSPLSKSELVIALLHLAKRRGIHNVHVVMDENESTNELSTKEQLKENAKQLENRYVCELQLDRLNEHYKVRGESNRFKTEDFVKEARQILTTQQNYHDIDDHFIEQYIHLLETRREYYEGPGKGSQYGWDGDLKQWYEKLIGRCTYFPEELRSVKYAYSADLFNALNDLNNLVIARDENEKLEYYEKYHIIENVFKQKKSPTLKQIAKEINVEESDIKGYRITKNGKPQFTSFKLYHDLNKIFLDKKNLENIELLDEIAFILTLYQDPLSIKEALDQLQDLLTESEKEAIAHLNGYTGTHRLS…	1058
WP_107596301	Staphylococcus simulans	Ssi2Cas9	ATGAACCGGAACTACATCCTGGGCCTGGACATCGGCATCACCTCCGTAGGCTACGGCATCATCGACTATGAAACCAGAGACGTGATTGACGCCGGCGTGCGGCTGTTCAAGGAGGCCAACGTTGAGAATAATGAGGGCAGGCGGAGCAAGCGGGGCGCCCGGAGACTGAAGCGCCGGCGGAGACACAGACTGCAAAGAGTGAAGAAGCTGCTGTTTGACTACAAACTGCTGAACGAAGACAGCGAGATTAGCGGCATCAATCCCTACGAGGCCCGGGTTAAGGGCCTGTCTGAAAAGCTGTCTGATGAAGAATCCAGCGCTGCTCTGCTGAACTTGGCTAAGAGAAGAGGAGTGCATAATGTCAACGATGTTGAAGAGGATACCGGCAATGAGCTGAGC…	MNRNYILGLDIGITSVGYGIIDYETRDVIDAGVRLFKEANVENNEGRRSKRGARRLKRRRRHRLQRVKKLLFDYKLLNEDSEISGINPYEARVKGLSEKLSDEESSAALLNLAKRRGVHNVNDVEEDTGNELSTKEQIARNNKALEDKYVAELQLERLKEQGEVRGAANRFKTSDYIKEAKQLLKTQSNHHKIDETFIETYISLLETRRTDYEGPGEGSPFGWKDIKEWYEMLMGHCTYFPEELRSVKYAYNADLYNALNDLNNLVIARDENEKLEYYEKFQIIENVFKQKKKPTLKQIAKEILVNEEDIKGYRVTSTGKPEFTNFKIYHDIKGITSRKEILENADLLNQIAEILTIYQSAEDIQEELAELEPKLTQEEIEQISNLTGYTGTHRLSLKA…	1051	GTTTTAGTACTCTGTAGTTTTAGGTATAAGTGATTC	GCTGTACTTATACCTAAAACTACAGAATCTACTAAAACAAGGCAAAATGCCGTGTTTATCTCGTCAACTTGTTGGCGAGATTTTTT	GTTTTAGTACTCTGgaaaCAGAATCTACTAAAACAAGGCAAAATGCCGTGTTTATCTCGTCAACTTGTTGGCGAGATTTTTT
WP_107506206	Staphylococcus devriesei	Sde2Cas9	ATGGTGACAAAGTATATCCTGGGACTGGATATCGGCATCACAAGCGTGGGCTACGGCATCATTAACTACGAGGACAAGACCATCATCGACGCCGGCGTTAGACTGTTTCCAGAGGCCAACGTGGAAAACAACGAGGGTAGACGGTCTAAGAGAGGCGCCAGACGGCTGAAGCGGAGACGGATCCACAGACTCGATAGAATCAAGCAGCTGCTGAGCGAGTACAACCTTGTGGATTTGGACAACATCCCCCAGTCTCCAAGCCCCTACGAGATCCGGGTGAAGGGCCTGAGAGAGGAACTGAGCAAGGATGAACTTGTGATCGCCCTGCTGCATATCGCCAAGCGGAGAGGAATCCACAACGTTGAAGCCGTGGACGAAACCCAGGATGAGGGAAACGAA…	MVTKYILGLDIGITSVGYGIINYEDKTIIDAGVRLFPEANVENNEGRRSKRGARRLKRRRIHRLDRIKQLLSEYNLVDLDNIPQSPSPYEIRVKGLREELSKDELVIALLHIAKRRGIHNVEAVDETQDEGNELSTKEQLAKNNNLLKDKYVCELLLERLKDGKVRGEKNRFKNTDIIKEVKQLLETQKEAHQLDDDFINRYIDLIETRREYFEGPGKGSPFGWGGDLKKWYETLMGHCTYFPNELRSVKYSYSADLFNALNDLNNLVIQREGNSKLEYHEKYHIIENVFKQKKKPTLKQIANEIGVSPEDIKGFRINKSGKETFTEFKLYHDLKKVLIDQSILENVQLLDQIAEILTIYQDKESIINELNQLSEIINEQDKESISNLSGYNGTHRLSL…	1052
WP_107390356	Staphylococcus agnetis	StgCas9	ATGAACAACTACATCCTGGGACTGGATATTGGCATCACATCTGTGGGCTACGGAATCGTGGACAGCGATACCAGAGAGATTAAGGATGCCGGCGTCCGGCTGTTCCCCGAGGCCAACGTGGACAACAATGAGGGCAGACGGTCTAAACGCGGCGGAAGAAGACTGAAGCGGCGGCGGATCCACCGCCTGGACAGAGTAAAACATCTGCTCGCCGAGTATGACTTGCTGGACCTGACCAACATCCCTAAGAGCACCAACCCCTACCAGATCCGGGTGAAGGGCCTGAACGAGAAGCTGAGCAAGGACGAACTGGTGATCGCTCTTTTGCACATCGCCAAGAGAAGAGGCATCCACAACGTGAACGTGATGATGGACGACAATGATAGTGGCAATGAACTT…	MNNYILGLDIGITSVGYGIVDSDTREIKDAGVRLFPEANVDNNEGRRSKRGGRRLKRRRIHRLDRVKHLLAEYDLLDLTNIPKSTNPYQIRVKGLNEKLSKDELVIALLHIAKRRGIHNVNVMMDDNDSGNELSTKDQLKKNAKALSDKYVCELQLERFEQDYKVRGEKNRFKTEDFVREARKLLETQSKFFEIDQTFIMRYIDLVETRREYFEGPGKGSPFGWEGNIKKWFEQMMGHCTYFPEELRSVKYAYSAELFNALNDLNNLVITRDEDAKLNYGEKFQIIENVFKQKKTPNLKQIAKEIGVHETDIKGYRVNKSGKPEFTQFKLYHDLKNIFEDPKYLNDIQLMDNIAEIITIYQDAESIIKELNQLPELLSEKEKEKISALSGYSGTHRLSL…	1055	GTTTTAGTACTCTGTAATTTTAGGTATAAGTGAAAC	TTTGTGCTTATACCTAAAATTACAGAATCTACTAAAACAAGACTATATGTCGTGTTTATCCCACTAATTTATTAGTGGGAATTTTTTT	GTTTTAGTACTCTGgaaaCAGAATCTACTAAAACAAGACTATATGTCGTGTTTATCCCACTAATTTATTAGTGGGAATTTTTT
WP_104052030	Staphylococcus pseudintermedius	SpsCas9	ATGAAGGAGAGATACATCCTGGGCCTGGATATCGGCATCACCAGCGTCGGCTACGGCATCATCAATTCTCAGACAAGAGAAGTGATCGACGCCGGGGTGCGGCTGTTCCCCGAGGCCAACGTGGAAAACAACGAGGGCCGGAGAAGCAAACGGGGAGCTCGGCGGCTGAAGCGTAGACGGATCCACAGACTGGACAGAATCAAGCAGCTGCTTCACGAGGCTGGCATCATCGATGGCCAGGCCCTGCCTAAGAGCACAAACCCTTACGCTATTAGGGTGAAGGGTCTTAGATCTGAGCTGACCAAGGATGAGCTGGCCATCGCCCTGCTGCACATTGCCAAGCGGAGGGGAATCCACAACATCAATGTGATGGACAACGATAAGGAAGAAGATAACGTG…	MKERYILGLDIGITSVGYGIINSQTREVIDAGVRLFPEANVENNEGRRSKRGARRLKRRRIHRLDRIKQLLHEAGIIDGQALPKSTNPYAIRVKGLRSELTKDELAIALLHIAKRRGIHNINVMDNDKEEDNVLSTTMQLKQNEKALKDKYVCELQLERLEKNNQVRGEKNRFKTEDIVREARALLQHQQNFHNFDKIFVDAYIALLESRRTYYEGPGTKSPYGWNGDIKRWYEMLVGRCTYFPDELRSVKYAYTADLFNALNDLNNLVIARDDNPKLTHAEKYHIIENVFKQKKTPTLKQIAKEIGVNEADIKGYRINKSEKPVFTSFKLYHDLKAIFNHSKALEEVELLDRIAVVLTMYQDGDSIKAALNEFPETFTESEKEQLSALTGYTGTHSLS…	1055	GTTTTAGTACTCTGTCAAATTAGGTATAAGTGATAC	AGTGTGCTTATACCTAAATTGACAGAACCTACTAAAACAAGACATTATGTCGTGTTTATCCCGCTAATCTATTAGTGGGATTTTT	GTTTTAGTACTCTGgaaaCAGAACCTACTAAAACAAGACATTATGTCGTGTTTATCCCGCTAATCTATTAGTGGGATTTTTT
WP_153834605	Gracilibacillus thailandensis	GthCas9	ATGAACAGACCTTACGTGCTGGGCCTAGATATCGGCATCGGATCGGTGGGCTGGGGCATCATCGATCAGAACCAGAACATCATCGACGCTGGCGTGCGGCTGTTTCCAGAGGCCGACAAAACATTCAATGAGAGCAGAAGAAGCTACCGGGGCACCAGAAGACTGCTGAGGAGAAGGCGGCACAGAATCGAGCGGGTGTACCAGCTGCTGGACAATCACCGGCTGTGGCGGAAGGAAGATAGAATCGATTACCGGAACCATAAGGAAACCCCTTACCACATCAGAGTGAAGGGCCTGACCGAGCCTCTGTCTAATGAGGAGCTTGCCATCGCCCTGATTCACCTGGCAAAGAGACGCGGCATCCATAACCTGGATGTGGCCGAGGATGATAAGACAAGC…	MNRPYVLGLDIGIGSVGWGIIDQNQNIIDAGVRLFPEADKTFNESRRSYRGTRRLLRRRRHRIERVYQLLDNHRLWRKEDRIDYRNHKETPYHIRVKGLTEPLSNEELAIALIHLAKRRGIHNLDVAEDDKTSKNELSTYEQIKRNKKLLDNKYICEIQMERLEKEGQIRGHRNRFQTADYVKEAKKILETQKSFNKQVTGKLIESYIDLLENRREYYDGPGYGSEYGWDQDIKKWYENMMGKCSYFPDELRAVKESHSAQLFNLLNDLNNLILNREENTKLTKEEKELLIENQFKQYKSVTLKRIAKELKVDEHDIKGFRIDTKGKALLTSLSTYHDIKKITSKPNILESIDTLDKIAELATIFQSKNDVKQELVRIGFPLNEEEIEQISDLNYSGTH…	1054
WP_107389582	Staphylococcus chromogenes	SchCas9	ATGACCAATTACATCCTGGGCCTGGACATCGGCATCACAAGCGTGGGCTACGGTATCGTGAACTCCGAGACTAGAGACATCATCGACGCCGGAGTTAGACTGTTCCCCGAGGCCAACGTGAACAACAATGAAGGGAGAAGAAGCAAGAGAGGCGCCCGGAGACTCAAAAGGCGGCGCATCCACAGACTGGAACGGGTGAAGCAGCTGCTGGCCGAGTATGAACTGGTGGACAGCAGCAGCATCCCCCACAGCACAAACCCTTACGAGATCAGAGTTAGAGGCCTGAGAGAAGAGCTGAGCAAGGACGAGCTAGTCATCGCTCTGCTCCATATCGCTAAGCGCCGGGGAATCCATAACGTGAACGTGGTCATAGACGACAACGAAAGCAACAACGAGCTG…	MTNYILGLDIGITSVGYGIVNSETRDIIDAGVRLFPEANVNNNEGRRSKRGARRLKRRRIHRLERVKQLLAEYELVDSSSIPHSTNPYEIRVRGLREELSKDELVIALLHIAKRRGIHNVNVVIDDNESNNELSTKDQLKKNAKALEDKYVCELQLERFKQEGKVRGERNRFKTEDFVKEARQLLNTQTQFHPIDQNFINQYIHLIETRREYFEGPGEGSPYGWEGNIKKWYEQMMGHCTYFPDELRSVKYAYSADLFNALNDLNNLVITRDEDSKLNYGEKFQIIENVFKQKKTPNLKQIAKEIGVNETDIKGYRVNKSDKPQFTSFKLYHDLKEIFEHTEYLNDAQLMDNIAEIITIYQDPESIISALNELPELLTENEKQQISQLTGYSGTHRLSL…	1054	GTTTTAGTACTCTGTAATTTTAGGTATAAGTGATTC	ATTGTGCTTATACCTAAAATTACAGAATCTACTGAAACAAGACAATATGTCGTGTTTATCCCACTAATTTATTAGTGGGAATTTTTTT	GTTTTAGTACTCTGgaaaCAGAATCTACTGAAACAAGACAATATGTCGTGTTTATCCCACTAATTTATTAGTGGGAATTTTTT
WP_142813298	Staphylococcus haemolyticus	Sha3Cas9	ATGAAAACCGACTACATCCTGGGCCTCGACATCGGCATCACATCTGTGGGCTACGGCATCATTAACTACAACGATAAGAGCATCATCGACGCCGGAGTTAGACTGTTCCCTGAGGCCAATGTGGAGAACAACGAAGGAAGACGGTCTAAGAGAGGCGCCAGACGTCTGAAAAGAAGGCGGATTCACAGACTGGAGCGGGTGAAGCAGCTGCTCCTAGATTACAAGTTGCTCGACAGCATCGACATCATCCCACAGAGCACAAATCCATACGAGATCAGGGTGCGGGGCCTGCGGGAAAAGCTGACCAAGGACGAACTGGTGATCGCCCTGCTGCATCTGGCTAAGCGGAGAGGCATCCACAACATCGACGTGATCGACCAGGAGGAAGATGCCAGCAAC…	MKTDYILGLDIGITSVGYGIINYNDKSIIDAGVRLFPEANVENNEGRRSKRGARRLKRRRIHRLERVKQLLLDYKLLDSIDIIPQSTNPYEIRVRGLREKLTKDELVIALLHLAKRRGIHNIDVIDQEEDASNELSTKEQLSKNNLLLRDKFICEVLLERYNEGKVRGEKNRFKTSDIVNEIRQILETQKEVHHLDDSFIDKYIELVETRREYYEGPGEGSPYGWGADLKKWYEHLMGRCTYFPEELRSVKYAYSADLFNALNDLNNLVIQRDGLNKLEYHEKYHIIENVFKQKKKPTLKQISNEIGVNPEDIKGYRITKSVKENFTEFKLYHDLKKILKDQSILENIQLLDQIAEIITIYQDKESIKKELEQLTEPINEIDKENISDLAGYNGTHRLS…	1055
		Sa-SchCas9	ATGaagcggaactacatcctgggcctggacatcggcatcaccagcgtgggctacggcatcatcgactacgagacacgggacgtgatcgatgccggcgtgcggctgttcaaagaggccaacgtggaaaacaacgagggcaggcggagcaagagaggcgccagaaggctgaagcggcggaggcggcatagaatccagagagtgaagaagctgctgttcgactacaacctgctgaccgaccacagcgagctgagcggcatcaacccctacgaggccagagtgaagggcctgagccagaagctgagcgaggaagagttctctgccgccctgctgcacctggccaagagaagaggcgtgcacaacgtgaacgaggtggaagaggacaccggcaacgagctgtcc…	MKRNYILGLDIGITSVGYGIIDYETRDVIDAGVRLFKEANVENNEGRRSKRGARRLKRRRRHRIQRVKKLLFDYNLLTDHSELSGINPYEARVKGLSQKLSEEEFSAALLHLAKRRGVHNVNEVEEDTGNELSTKEQISRNSKALEEKYVAELQLERLKKDGEVRGSINRFKTSDYVKEAKQLLKVQKAYHQLDQSFIDTYIDLLETRRTYYEGPGEGSPFGWKDIKEWYEMLMGHCTYFPEELRSVKYAYNADLYNALNDLNNLVITRDENEKLEYYEKFQIIENVFKQKKKPTLKQIAKEILVNEEDIKGYRVTSTGKPEFTNLKVYHDIKDITARKEIIENAELLDQIAKILTIYQSSEDIQEELTNLNSELTQEEIEQISNLKGYTGTHNLSLKA…	1055
