# Supplementary material for: Compact SchCas9 Recognizes the Simple NNGR PAM
Source: Adv Sci (Weinh). 2021 Dec 6;9(4):2104789. doi: 10.1002/advs.202104789 (PMC8811835; doi:10.1002/advs.202104789)
Supplement: Supplementary file 3 — Supporting Table 2 [file ADVS-9-2104789-s004.xls]

## Sheet: Sheet1
Table S2. Primers used in this study
Name	Sequence	Description
Deep-F1	ACACTCTTTCCCTACACGACGCTCTTCCGATCTNNNN gcgagaaaagccttgttt	Primers to amplify the random PAM for deep sequencing
Deep-R1	ACTGGAGTTCAGACGTGTGCTCTTCCGATCTNNNN ctgaacttgtggccgtttac	Primers to amplify the random PAM for deep sequencing
P5-index1-F	AATGATACGGCGACCACCGAGATCTACAC TGAACCTT ACACTCTTTCCCTACACGAC	Primers to amplify the random PAM for deep sequencing
P7-adapter5-R	CAAGCAGAAGACGGCATACGAGAT GATCTG GTGACTGGAGTTCAGACGTGTG	Primers to amplify the random PAM for deep sequencing
P7-adapter6-R	CAAGCAGAAGACGGCATACGAGAT TACAAG GTGACTGGAGTTCAGACGTGTG	Primers to amplify the random PAM for deep sequencing
P7-adapter7-R	CAAGCAGAAGACGGCATACGAGAT CGTGAT GTGACTGGAGTTCAGACGTGTG	Primers to amplify the random PAM for deep sequencing
P7-adapter9-R	CAAGCAGAAGACGGCATACGAGAT TCAAGT GTGACTGGAGTTCAGACGTGTG	Primers to amplify the random PAM for deep sequencing
P7-adapter10-R	CAAGCAGAAGACGGCATACGAGAT CTGATC GTGACTGGAGTTCAGACGTGTG	Primers to amplify the random PAM for deep sequencing
P7-adapter11-R	CAAGCAGAAGACGGCATACGAGAT AAGCTA GTGACTGGAGTTCAGACGTGTG	Primers to amplify the random PAM for deep sequencing
P7-adapter12-R	CAAGCAGAAGACGGCATACGAGAT GTAGCC GTGACTGGAGTTCAGACGTGTG	Primers to amplify the random PAM for deep sequencing
P7-adapter13-R	CAAGCAGAAGACGGCATACGAGAT TTGACT GTGACTGGAGTTCAGACGTGTG	Primers to amplify the random PAM for deep sequencing
P7-adapter15-R	CAAGCAGAAGACGGCATACGAGAT TGACAT GTGACTGGAGTTCAGACGTGTG	Primers to amplify the random PAM for deep sequencing
P7-adapter16-R	CAAGCAGAAGACGGCATACGAGAT GGACGG GTGACTGGAGTTCAGACGTGTG	Primers to amplify the random PAM for deep sequencing
P7-adapter17-R	CAAGCAGAAGACGGCATACGAGAT CTCTAC GTGACTGGAGTTCAGACGTGTG	Primers to amplify the random PAM for deep sequencing
ANAPC15-sg1-F	cacc AGTGAGGGGAACAAAGTGGAC	Oligonucleotide pairs for construction of gRNA expression plasmid on Sa_tracr-gRNA vector
ANAPC15-sg1-R	aaac GTCCACTTTGTTCCCCTCACT	Oligonucleotide pairs for construction of gRNA expression plasmid on Sa_tracr-gRNA vector
ANAPC15-sg2-F	cacc GGGAAGAGTGAGGGGAACAAA	Oligonucleotide pairs for construction of gRNA expression plasmid on Sa_tracr-gRNA vector
ANAPC15-sg2-R	aaac TTTGTTCCCCTCACTCTTCCC	Oligonucleotide pairs for construction of gRNA expression plasmid on Sa_tracr-gRNA vector
EMX1-sg0-F	cacc ATAGGGTTAGGGGCCCCAGGC	Oligonucleotide pairs for construction of gRNA expression plasmid on Sa_tracr-gRNA vector
EMX1-sg0-R	aaac GCCTGGGGCCCCTAACCCTAT	Oligonucleotide pairs for construction of gRNA expression plasmid on Sa_tracr-gRNA vector
EMX1-sg1-F	cacc GGACCCAGGGGTAGAAATGGA	Oligonucleotide pairs for construction of gRNA expression plasmid on Sa_tracr-gRNA vector
EMX1-sg1-R	aaac TCCATTTCTACCCCTGGGTCC	Oligonucleotide pairs for construction of gRNA expression plasmid on Sa_tracr-gRNA vector
EMX1-sg2-F	cacc ACATTCACAGAAGGGGATGGC	Oligonucleotide pairs for construction of gRNA expression plasmid on Sa_tracr-gRNA vector
EMX1-sg2-R	aaac GCCATCCCCTTCTGTGAATGT	Oligonucleotide pairs for construction of gRNA expression plasmid on Sa_tracr-gRNA vector
EMX1-sg3-F	cacc GCCTGAGTCCGAGCAGAAGAAG	Oligonucleotide pairs for construction of gRNA expression plasmid on Sa_tracr-gRNA vector
EMX1-sg3-R	aaac CTTCTTCTGCTCGGACTCAGGC	Oligonucleotide pairs for construction of gRNA expression plasmid on Sa_tracr-gRNA vector
EMX1-sg4-F	cacc AAAGGTGAAAGAGAGATGGCT	Oligonucleotide pairs for construction of gRNA expression plasmid on Sa_tracr-gRNA vector
EMX1-sg4-R	aaac AGCCATCTCTCTTTCACCTTT	Oligonucleotide pairs for construction of gRNA expression plasmid on Sa_tracr-gRNA vector
EMX1-sg5-F	cacc GGAGATGGCACAGGAGAAGAT	Oligonucleotide pairs for construction of gRNA expression plasmid on Sa_tracr-gRNA vector
EMX1-sg5-R	aaac ATCTTCTCCTGTGCCATCTCC	Oligonucleotide pairs for construction of gRNA expression plasmid on Sa_tracr-gRNA vector
Emx1-sg6-F	cacc GCCTCCCGGCCCAGGTGAAGGT	Oligonucleotide pairs for construction of gRNA expression plasmid on Sa_tracr-gRNA vector
Emx1-sg6-R	aaac ACCTTCACCTGGGCCGGGAGGC	Oligonucleotide pairs for construction of gRNA expression plasmid on Sa_tracr-gRNA vector
EMX1-sg7-F	cacc GCAACTCTGCGGGGACTCCAGG	Oligonucleotide pairs for construction of gRNA expression plasmid on Sa_tracr-gRNA vector
EMX1-sg7-R	aaac CCTGGAGTCCCCGCAGAGTTGC	Oligonucleotide pairs for construction of gRNA expression plasmid on Sa_tracr-gRNA vector
EMX1-sg10-F	cacc GCAACCACAAACCCACGAGGG	Oligonucleotide pairs for construction of gRNA expression plasmid on Sa_tracr-gRNA vector
EMX1-sg10-R	aaac CCCTCGTGGGTTTGTGGTTGC	Oligonucleotide pairs for construction of gRNA expression plasmid on Sa_tracr-gRNA vector
EMX1-sg40-F	cacc CTCTAGAAAACGCGGCGCCGG	Oligonucleotide pairs for construction of gRNA expression plasmid on Sa_tracr-gRNA vector
EMX1-sg40-R	aaac CCGGCGCCGCGTTTTCTAGAG	Oligonucleotide pairs for construction of gRNA expression plasmid on Sa_tracr-gRNA vector
EMX1-sg41-F	cacc CCCCCGCGCGCCGACGCCGTT	Oligonucleotide pairs for construction of gRNA expression plasmid on Sa_tracr-gRNA vector
EMX1-sg41-R	aaac AACGGCGTCGGCGCGCGGGGG	Oligonucleotide pairs for construction of gRNA expression plasmid on Sa_tracr-gRNA vector
EMX1-sg45-F	cacc CGCGGGCCGCTCGCTCTACGG	Oligonucleotide pairs for construction of gRNA expression plasmid on Sa_tracr-gRNA vector
EMX1-sg45-R	aaac CCGTAGAGCGAGCGGCCCGCG	Oligonucleotide pairs for construction of gRNA expression plasmid on Sa_tracr-gRNA vector
EMX1-sg48-F	cacc AGAAGCTGGAGGAGGAAGGGC	Oligonucleotide pairs for construction of gRNA expression plasmid on Sa_tracr-gRNA vector
EMX1-sg48-R	aaac GCCCTTCCTCCTCCAGCTTCT	Oligonucleotide pairs for construction of gRNA expression plasmid on Sa_tracr-gRNA vector
EMX1-sg49-F	cacc GGCCTCCCCAAAGCCTGGCCA	Oligonucleotide pairs for construction of gRNA expression plasmid on Sa_tracr-gRNA vector
EMX1-sg49-R	aaac TGGCCAGGCTTTGGGGAGGCC	Oligonucleotide pairs for construction of gRNA expression plasmid on Sa_tracr-gRNA vector
GRIN2B-sg1-F	cacc AGATGCGGGTGATGATGCTCT	Oligonucleotide pairs for construction of gRNA expression plasmid on Sa_tracr-gRNA vector
GRIN2B-sg1-R	aaac AGAGCATCATCACCCGCATCT	Oligonucleotide pairs for construction of gRNA expression plasmid on Sa_tracr-gRNA vector
GRIN2B-sg2-F	cacc ACTTCCGACGAGGTGGCCATC	Oligonucleotide pairs for construction of gRNA expression plasmid on Sa_tracr-gRNA vector
GRIN2B-sg2-R	aaac GATGGCCACCTCGTCGGAAGT	Oligonucleotide pairs for construction of gRNA expression plasmid on Sa_tracr-gRNA vector
GRIN2B-sg3-F	cacc GCCACCATCTCTCCGTGGTACC	Oligonucleotide pairs for construction of gRNA expression plasmid on Sa_tracr-gRNA vector
GRIN2B-sg3-R	aaac GGTACCACGGAGAGATGGTGGC	Oligonucleotide pairs for construction of gRNA expression plasmid on Sa_tracr-gRNA vector
GRIN2B-sg4-F	cacc AGAGTAGGCTGGTAGATGGAG	Oligonucleotide pairs for construction of gRNA expression plasmid on Sa_tracr-gRNA vector
GRIN2B-sg4-R	aaac CTCCATCTACCAGCCTACTCT	Oligonucleotide pairs for construction of gRNA expression plasmid on Sa_tracr-gRNA vector
GRIN2B-sg5-F	cacc GTCAGACATGAGATCACAGAT	Oligonucleotide pairs for construction of gRNA expression plasmid on Sa_tracr-gRNA vector
GRIN2B-sg5-R	aaac ATCTGTGATCTCATGTCTGAC	Oligonucleotide pairs for construction of gRNA expression plasmid on Sa_tracr-gRNA vector
GRIN2B-sg6-F	cacc GTTCATGGCTACCAGTTCCACC	Oligonucleotide pairs for construction of gRNA expression plasmid on Sa_tracr-gRNA vector
GRIN2B-sg6-R	aaac GGTGGAACTGGTAGCCATGAAC	Oligonucleotide pairs for construction of gRNA expression plasmid on Sa_tracr-gRNA vector
GRIN2B-sg7-F	cacc AGGCTCAAAGGGAAGATACAT	Oligonucleotide pairs for construction of gRNA expression plasmid on Sa_tracr-gRNA vector
GRIN2B-sg7-R	aaac ATGTATCTTCCCTTTGAGCCT	Oligonucleotide pairs for construction of gRNA expression plasmid on Sa_tracr-gRNA vector
GRIN2B-sg8-F	cacc GATCTAACAAGGGAGAAAGTG	Oligonucleotide pairs for construction of gRNA expression plasmid on Sa_tracr-gRNA vector
GRIN2B-sg8-R	aaac CACTTTCTCCCTTGTTAGATC	Oligonucleotide pairs for construction of gRNA expression plasmid on Sa_tracr-gRNA vector
GRIN2B-sg9-F	cacc AAGGCTCATAGTAATCGTCTG	Oligonucleotide pairs for construction of gRNA expression plasmid on Sa_tracr-gRNA vector
GRIN2B-sg9-R	aaac CAGACGATTACTATGAGCCTT	Oligonucleotide pairs for construction of gRNA expression plasmid on Sa_tracr-gRNA vector
GRIN2B-sg10-F	cacc GGTGAGCCTCAGCTTCCCTGG	Oligonucleotide pairs for construction of gRNA expression plasmid on Sa_tracr-gRNA vector
GRIN2B-sg10-R	aaac CCAGGGAAGCTGAGGCTCACC	Oligonucleotide pairs for construction of gRNA expression plasmid on Sa_tracr-gRNA vector
GRIN2B-sg11-F	cacc GGGAAGCCTGCTGCAGCCACA	Oligonucleotide pairs for construction of gRNA expression plasmid on Sa_tracr-gRNA vector
GRIN2B-sg11-R	aaac TGTGGCTGCAGCAGGCTTCCC	Oligonucleotide pairs for construction of gRNA expression plasmid on Sa_tracr-gRNA vector
GRIN2B-sg17-F	cacc GTGTACTTAAAAGACATGCTT	Oligonucleotide pairs for construction of gRNA expression plasmid on Sa_tracr-gRNA vector
GRIN2B-sg17-R	aaac AAGCATGTCTTTTAAGTACAC	Oligonucleotide pairs for construction of gRNA expression plasmid on Sa_tracr-gRNA vector
GRIN2B-sg25-F	cacc TAGTCCTCAGCACAAACCCTC	Oligonucleotide pairs for construction of gRNA expression plasmid on Sa_tracr-gRNA vector
GRIN2B-sg25-R	aaac GAGGGTTTGTGCTGAGGACTA	Oligonucleotide pairs for construction of gRNA expression plasmid on Sa_tracr-gRNA vector
GRIN2B-sg26-F	cacc ATAAGAGAGTAGGCTGGTAGA	Oligonucleotide pairs for construction of gRNA expression plasmid on Sa_tracr-gRNA vector
GRIN2B-sg26-R	aaac TCTACCAGCCTACTCTCTTAT	Oligonucleotide pairs for construction of gRNA expression plasmid on Sa_tracr-gRNA vector
GATS-sg28-F	cacc AGTGTGGCGGATGCCACCTGG	Oligonucleotide pairs for construction of gRNA expression plasmid on Sa_tracr-gRNA vector
GATS-sg28-R	aaac CCAGGTGGCATCCGCCACACT	Oligonucleotide pairs for construction of gRNA expression plasmid on Sa_tracr-gRNA vector
GATS-sg29-F	cacc TGGGAGTGAGTGTGTCAGAGG	Oligonucleotide pairs for construction of gRNA expression plasmid on Sa_tracr-gRNA vector
GATS-sg29-R	aaac CCTCTGACACACTCACTCCCA	Oligonucleotide pairs for construction of gRNA expression plasmid on Sa_tracr-gRNA vector
HEK293T-site1-F	cacc GGAACACAAAGCATAGACTGC	Oligonucleotide pairs for construction of gRNA expression plasmid on Sa_tracr-gRNA vector
HEK293T-site1-R	aaac GCAGTCTATGCTTTGTGTTCC	Oligonucleotide pairs for construction of gRNA expression plasmid on Sa_tracr-gRNA vector
HEK293T-site2-F	cacc AGGATGACAGGCAGGGGCACC	Oligonucleotide pairs for construction of gRNA expression plasmid on Sa_tracr-gRNA vector
HEK293T-site2-R	aaac GGTGCCCCTGCCTGTCATCCT	Oligonucleotide pairs for construction of gRNA expression plasmid on Sa_tracr-gRNA vector
Site3-sg-F	cacc AAGAATACTAAGCATAGACTC	Oligonucleotide pairs for construction of gRNA expression plasmid on Sa_tracr-gRNA vector
Site3-sg-R	aaac GAGTCTATGCTTAGTATTCTT	Oligonucleotide pairs for construction of gRNA expression plasmid on Sa_tracr-gRNA vector
Site4-sg-F	cacc AAGGACAGGCAGCATAGACTG	Oligonucleotide pairs for construction of gRNA expression plasmid on Sa_tracr-gRNA vector
Site4-sg-R	aaac CAGTCTATGCTGCCTGTCCTT	Oligonucleotide pairs for construction of gRNA expression plasmid on Sa_tracr-gRNA vector
Site5-sg-F	cacc AGGACAAAGAGGAAGAGAGAC	Oligonucleotide pairs for construction of gRNA expression plasmid on Sa_tracr-gRNA vector
Site5-sg-R	aaac GTCTCTCTTCCTCTTTGTCCT	Oligonucleotide pairs for construction of gRNA expression plasmid on Sa_tracr-gRNA vector
site16-sg-F	cacc AGGGGAATAAATCATAGAATC	Oligonucleotide pairs for construction of gRNA expression plasmid on Sa_tracr-gRNA vector
site16-sg-R	aaac AAGGTTGCTGAGAAACGTCCC	Oligonucleotide pairs for construction of gRNA expression plasmid on Sa_tracr-gRNA vector
CCR5-sg1-F	cacc GTTGCCCTAAGGATTAAATGA	Oligonucleotide pairs for construction of gRNA expression plasmid on Sa_tracr-gRNA vector
CCR5-sg1-R	aaac TCATTTAATCCTTAGGGCAAC	Oligonucleotide pairs for construction of gRNA expression plasmid on Sa_tracr-gRNA vector
COMMD2-site5-F	cacc TGAATAGATATAGAAACAAGG	Oligonucleotide pairs for construction of gRNA expression plasmid on Sa_tracr-gRNA vector
COMMD2-site5-R	aaac CCTTGTTTCTATATCTATTCA	Oligonucleotide pairs for construction of gRNA expression plasmid on Sa_tracr-gRNA vector
COMMD2-site6-F	cacc AAGGACTCAGGTAAACAGGCT	Oligonucleotide pairs for construction of gRNA expression plasmid on Sa_tracr-gRNA vector
COMMD2-site6-R	aaac AGCCTGTTTACCTGAGTCCTT	Oligonucleotide pairs for construction of gRNA expression plasmid on Sa_tracr-gRNA vector
Sa-COMMD2-sg7-F	cacc ATATATACCTACAGGAAAAGG	Oligonucleotide pairs for construction of gRNA expression plasmid on Sa_tracr-gRNA vector
Sa-COMMD2-sg7-R	aaac CCTTTTCCTGTAGGTATATAT	Oligonucleotide pairs for construction of gRNA expression plasmid on Sa_tracr-gRNA vector
Sa-CLDN6-sg8-F	cacc TTCATCGGCAACAGCATCGTG	Oligonucleotide pairs for construction of gRNA expression plasmid on Sa_tracr-gRNA vector
Sa-CLDN6-sg8-R	aaac CACGATGCTGTTGCCGATGAA	Oligonucleotide pairs for construction of gRNA expression plasmid on Sa_tracr-gRNA vector
Sa-CLDN6-sg9-F	cacc GGGGGTCTACATAGCTGGGAC	Oligonucleotide pairs for construction of gRNA expression plasmid on Sa_tracr-gRNA vector
Sa-CLDN6-sg9-R	aaac GTCCCAGCTATGTAGACCCCC	Oligonucleotide pairs for construction of gRNA expression plasmid on Sa_tracr-gRNA vector
HGH1-sg4-F	cacc CAAGGGCAGGAGCAAAAAGGG	Oligonucleotide pairs for construction of gRNA expression plasmid on Sa_tracr-gRNA vector
HGH1-sg4-R	aaac CCCTTTTTGCTCCTGCCCTTG	Oligonucleotide pairs for construction of gRNA expression plasmid on Sa_tracr-gRNA vector
HGH1-sg5-F	cacc AGTCCCCACGCCGTGCCCAGG	Oligonucleotide pairs for construction of gRNA expression plasmid on Sa_tracr-gRNA vector
HGH1-sg5-R	aaac CCTGGGCACGGCGTGGGGACT	Oligonucleotide pairs for construction of gRNA expression plasmid on Sa_tracr-gRNA vector
Sa-HGH1-sg10-F	cacc CCTCTGCCTCCGGGCTTGCCT	Oligonucleotide pairs for construction of gRNA expression plasmid on Sa_tracr-gRNA vector
Sa-HGH1-sg10-R	aaac AGGCAAGCCCGGAGGCAGAGG	Oligonucleotide pairs for construction of gRNA expression plasmid on Sa_tracr-gRNA vector
Sa-HGH1-sg11-F	cacc CAGGAGCAGTTGGAGCGGGAG	Oligonucleotide pairs for construction of gRNA expression plasmid on Sa_tracr-gRNA vector
Sa-HGH1-sg11-R	aaac CTCCCGCTCCAACTGCTCCTG	Oligonucleotide pairs for construction of gRNA expression plasmid on Sa_tracr-gRNA vector
Sa-DYRK1A-sg1-F	cacc AAATGATACAAACATTAGGAT	Oligonucleotide pairs for construction of gRNA expression plasmid on Sa_tracr-gRNA vector
Sa-DYRK1A-sg1-R	aaac ATCCTAATGTTTGTATCATTT	Oligonucleotide pairs for construction of gRNA expression plasmid on Sa_tracr-gRNA vector
Sa-DYRK1A-sg3-F	cacc TGCAGCAGAGAGGGAGCCGGT	Oligonucleotide pairs for construction of gRNA expression plasmid on Sa_tracr-gRNA vector
Sa-DYRK1A-sg3-R	aaac ACCGGCTCCCTCTCTGCTGCA	Oligonucleotide pairs for construction of gRNA expression plasmid on Sa_tracr-gRNA vector
DCLKI-sa-sg4-F	cacc TGGGGAGACAGTGGTGCATTG	Oligonucleotide pairs for construction of gRNA expression plasmid on Sa_tracr-gRNA vector
DCLKI-sa-sg4-R	aaac CAATGCACCACTGTCTCCCCA	Oligonucleotide pairs for construction of gRNA expression plasmid on Sa_tracr-gRNA vector
Sa-FJX1-sg8-F	cacc TGCGGGCGCAGCTCCAACCGA	Oligonucleotide pairs for construction of gRNA expression plasmid on Sa_tracr-gRNA vector
Sa-FJX1-sg8-R	aaac TCGGTTGGAGCTGCGCCCGCA	Oligonucleotide pairs for construction of gRNA expression plasmid on Sa_tracr-gRNA vector
RUNX1-sg13-F	cacc GCAAGGCCCGGCGCACGGTGG	Oligonucleotide pairs for construction of gRNA expression plasmid on Sa_tracr-gRNA vector
RUNX1-sg13-R	aaac CCACCGTGCGCCGGGCCTTGC	Oligonucleotide pairs for construction of gRNA expression plasmid on Sa_tracr-gRNA vector
VEGFA-sg3-F	cacc GAGAGGGACACACAGATCTAT	Oligonucleotide pairs for construction of gRNA expression plasmid on Sa_tracr-gRNA vector
VEGFA-sg3-R	aaac ATAGATCTGTGTGTCCCTCTC	Oligonucleotide pairs for construction of gRNA expression plasmid on Sa_tracr-gRNA vector
AAVS1-sg4-F	cacc AGACTAGGAAGGAGGAGGCCT	Oligonucleotide pairs for construction of gRNA expression plasmid on Sa_tracr-gRNA vector
AAVS1-sg4-R	aaac AGGCCTCCTCCTTCCTAGTCT	Oligonucleotide pairs for construction of gRNA expression plasmid on Sa_tracr-gRNA vector
Apob-sg1-F	cacc GCTTTCGTGGGCCCATGGCGG	Oligonucleotide pairs for construction of gRNA expression plasmid on Sa_tracr-gRNA vector
Apob-sg1-R	aaac CCGCCATGGGCCCACGAAAGC	Oligonucleotide pairs for construction of gRNA expression plasmid on Sa_tracr-gRNA vector
Psk9-sg1-F	cacc GCCACCGCAGCCACGCAGAGCA	Oligonucleotide pairs for construction of gRNA expression plasmid on Sa_tracr-gRNA vector
Psk9-sg1-R	aaac TGCTCTGCGTGGCTGCGGTGGC	Oligonucleotide pairs for construction of gRNA expression plasmid on Sa_tracr-gRNA vector
mouse-EMX1-12-F	cacc ACACGGCATGGACACTCACCC	Oligonucleotide pairs for construction of gRNA expression plasmid on Sa_tracr-gRNA vector
mouse-EMX1-12-R	aaac GGGTGAGTGTCCATGCCGTGT	Oligonucleotide pairs for construction of gRNA expression plasmid on Sa_tracr-gRNA vector
mouse-EMX1-16-F	cacc AGAGTAGTGGTGACCAAAAGA	Oligonucleotide pairs for construction of gRNA expression plasmid on Sa_tracr-gRNA vector
mouse-EMX1-16-R	aaac TCTTTTGGTCACCACTACTCT	Oligonucleotide pairs for construction of gRNA expression plasmid on Sa_tracr-gRNA vector
mouse-EMX1-17-F	cacc AAGGTTGCTGAGAAACGTCCC	Oligonucleotide pairs for construction of gRNA expression plasmid on Sa_tracr-gRNA vector
mouse-EMX1-17-R	aaac GGGACGTTTCTCAGCAACCTT	Oligonucleotide pairs for construction of gRNA expression plasmid on Sa_tracr-gRNA vector
SchCas9-BE-sg1-F	TTTGcaccacctacgtcaatgccagt	Oligonucleotide pairs for construction of gRNA expression plasmid on Sa_tracr-gRNA vector
SchCas9-BE-sg2-F	TTTGaaattccaggtaagccctgtggt	Oligonucleotide pairs for construction of gRNA expression plasmid on Sa_tracr-gRNA vector
SchCas9-BE-sg3-F	TTTGatgcggccacaggatggcgaggt	Oligonucleotide pairs for construction of gRNA expression plasmid on Sa_tracr-gRNA vector
SchCas9-BE-sg6-F	TTTGaagaatggccaggagatccaggt	Oligonucleotide pairs for construction of gRNA expression plasmid on Sa_tracr-gRNA vector
SchCas9-BE-sg9-F	TTTGacttacagggcgaggcacggtgt	Oligonucleotide pairs for construction of gRNA expression plasmid on Sa_tracr-gRNA vector
SchCas9-BE-sg10-F	TTTGaccctcgggtgaaagtgggcagt	Oligonucleotide pairs for construction of gRNA expression plasmid on Sa_tracr-gRNA vector
SchCas9-BE-sg12-F	TTTGgacttccggcagaggtgggtgt	Oligonucleotide pairs for construction of gRNA expression plasmid on Sa_tracr-gRNA vector
SchCas9-BE-sg13-F	TTTGccatccctgagggacagttcagt	Oligonucleotide pairs for construction of gRNA expression plasmid on Sa_tracr-gRNA vector
SchCas9-BE-sg15-F	TTTGatgactcggaagagcgtcggggt	Oligonucleotide pairs for construction of gRNA expression plasmid on Sa_tracr-gRNA vector
SchCas9-BE-sg16-F	TTTGgatgactcggaagagcgtcggt	Oligonucleotide pairs for construction of gRNA expression plasmid on Sa_tracr-gRNA vector
SchCas9-BE-sg17-F	TTTGaccacgatgaggaaggagatggt	Oligonucleotide pairs for construction of gRNA expression plasmid on Sa_tracr-gRNA vector
SchCas9-BE-sg1-R	TAAAactggcattgacgtaggtggtg	Oligonucleotide pairs for construction of gRNA expression plasmid on Sa_tracr-gRNA vector
SchCas9-BE-sg2-R	TAAAaccacagggcttacctggaattt	Oligonucleotide pairs for construction of gRNA expression plasmid on Sa_tracr-gRNA vector
SchCas9-BE-sg3-R	TAAAacctcgccatcctgtggccgcat	Oligonucleotide pairs for construction of gRNA expression plasmid on Sa_tracr-gRNA vector
SchCas9-BE-sg6-R	TAAAacctggatctcctggccattctt	Oligonucleotide pairs for construction of gRNA expression plasmid on Sa_tracr-gRNA vector
SchCas9-BE-sg9-R	TAAAacaccgtgcctcgccctgtaagt	Oligonucleotide pairs for construction of gRNA expression plasmid on Sa_tracr-gRNA vector
SchCas9-BE-sg10-R	TAAAactgcccactttcacccgagggt	Oligonucleotide pairs for construction of gRNA expression plasmid on Sa_tracr-gRNA vector
SchCas9-BE-sg12-R	TAAAacacccacctctgccggaagtc	Oligonucleotide pairs for construction of gRNA expression plasmid on Sa_tracr-gRNA vector
SchCas9-BE-sg13-R	TAAAactgaactgtccctcagggatgg	Oligonucleotide pairs for construction of gRNA expression plasmid on Sa_tracr-gRNA vector
SchCas9-BE-sg15-R	TAAAaccccgacgctcttccgagtcat	Oligonucleotide pairs for construction of gRNA expression plasmid on Sa_tracr-gRNA vector
SchCas9-BE-sg16-R	TAAAaccgacgctcttccgagtcatc	Oligonucleotide pairs for construction of gRNA expression plasmid on Sa_tracr-gRNA vector
SchCas9-BE-sg17-R	TAAAaccatctccttcctcatcgtggt	Oligonucleotide pairs for construction of gRNA expression plasmid on Sa_tracr-gRNA vector
T7-ANAPC15-sg1/2-F	TGTGTGGAGGAGGTAGGGATAG	Primers to amplify the Endogenous target site for T7E1
T7-ANAPC15-sg1/2-R	GCTCCCAGCCCGATTATTCC	Primers to amplify the Endogenous target site for T7E1
T7-HEK293T-site1-F	AAACCAGTGTCAGGGAGCTG	Primers to amplify the Endogenous target site for T7E1
T7-HEK293T-site1-R	CTGGTGGTACTTGAATCAAGCACA	Primers to amplify the Endogenous target site for T7E1
T7-HEK293T-site2-F	AATGGTCATCCCAGGGCAGA	Primers to amplify the Endogenous target site for T7E1
T7-HEK293T-site2-R	GGATCAGAAGCCCTAAGCGG	Primers to amplify the Endogenous target site for T7E1
T7-EMX1-sg2-F	CCTGTGGGAGATCATGGGAA	Primers to amplify the Endogenous target site for T7E1
T7-EMX1-sg2-R	GTCATTGGAGGTGACATCGA	Primers to amplify the Endogenous target site for T7E1
T7E1-EMX1-sg40-F	AGGCGGATAAATCCTTCGCA	Primers to amplify the Endogenous target site for T7E1
T7E1-EMX1-sg40-R	GTCCTGGACGATTCCGCATT	Primers to amplify the Endogenous target site for T7E1
T7-EMX1-sg41/6/7-F	TCCCCACGGATTCCATCATTC	Primers to amplify the Endogenous target site for T7E1
T7-EMX1-sg41/6/7-R	CTCTGCTCCGGCCAGTTTTT	Primers to amplify the Endogenous target site for T7E1
T7-EMX1-sg7-F	TCGGAGCAGTCGAGTGGAAA	Primers to amplify the Endogenous target site for T7E1
T7-EMX1-sg7-R	GCAGTTCTCACGACAGGCT	Primers to amplify the Endogenous target site for T7E1
T7-EMX1-sg45-F	AGCGCGGCTTTACCATAGAG	Primers to amplify the Endogenous target site for T7E1
T7-EMX1-sg45-R	TTCCTGGGAGGGAGACCTAC	Primers to amplify the Endogenous target site for T7E1
T7-GRIN2B-sg25-F	ATGAGACCGACCCAAAGAGC	Primers to amplify the Endogenous target site for T7E1
T7-GRIN2B-sg25-R	CAGCACCTTTCCCTCACTTTC	Primers to amplify the Endogenous target site for T7E1
T7-Sa-HGH1-sg10-F	GGCTTTCGCTCCTCTGGT	Primers to amplify the Endogenous target site for T7E1
T7-Sa-HGH1-sg10-R	TCGCGACTGAGGTTGGCTA	Primers to amplify the Endogenous target site for T7E1
T7-Sa-HGH1-sg11-F	GCAATAAGCACCACCCCAACA	Primers to amplify the Endogenous target site for T7E1
T7-Sa-HGH1-sg11-R	ACTGCTCTGCACAACCTTCAT	Primers to amplify the Endogenous target site for T7E1
T7-Sa-COMMD2-sg7-F	AGGGTGGAAATGAGGGTTCA	Primers to amplify the Endogenous target site for T7E1
T7-Sa-COMMD2-sg7-R	TGTTTTGCAGGCATGTTGCTT	Primers to amplify the Endogenous target site for T7E1
T7-Sa-CLDN6-sg8-F	AGGGAGCATGTCTTGACTGAG	Primers to amplify the Endogenous target site for T7E1
T7-Sa-CLDN6-sg8-R	CACACGGGGATTAGCGTCA	Primers to amplify the Endogenous target site for T7E1
T7-Sa-CLDN6-sg9-F	AGGCTCTGCTGTTTCTCACC	Primers to amplify the Endogenous target site for T7E1
T7-Sa-CLDN6-sg9-R	TCGTGACTCACTTATGCCCA	Primers to amplify the Endogenous target site for T7E1
T7-Sa-GATS-sg28/29-F	CTGTTGGAAAGTGAGGCAAGG	Primers to amplify the Endogenous target site for T7E1
T7-Sa-GATS-sg28/29-R	AAGTTGAGGCTGTGTGTGCC	Primers to amplify the Endogenous target site for T7E1
T7-Sa-FJX1-sg8-F	TGAAAACTTTCCGGGCGCT	Primers to amplify the Endogenous target site for T7E1
T7-Sa-FJX1-sg8-R	TACGAGCCGGTCGAAGTTG	Primers to amplify the Endogenous target site for T7E1
T7-EMX1-F0	ACGCAGTGGGTCATAGGCTC	Primers to amplify the Endogenous target site for T7E1
T7-EMX1-R0	GGACTCAGGCCCTTCCTCCT	Primers to amplify the Endogenous target site for T7E1
T7-EMX1-F1	CTTCGTGAGTGGCTTCCCTG	Primers to amplify the Endogenous target site for T7E1
T7-EMX1-R1	CTTTCCTGGGAGGGAGACCT	Primers to amplify the Endogenous target site for T7E1
T7-EMX1-primer-F4	GATGGGCATCCAAGTCTGGT	Primers to amplify the Endogenous target site for T7E1
T7-EMX1-primer-R4	TAGCATTCACCTGCGATGGG	Primers to amplify the Endogenous target site for T7E1
T7-EMX1-primer-F5	AGGCTAGGCTGTATCAGCC	Primers to amplify the Endogenous target site for T7E1
T7-EMX1-primer-R5	AACAGCGGAGGATCAGTAACT	Primers to amplify the Endogenous target site for T7E1
T7-GRIN2B-primer-F1/2/3/4/5/6	CAGGGAGTCGACGAGTTGAA	Primers to amplify the Endogenous target site for T7E1
T7-GRIN2B-primer-R1/2/3/4/5/6	TAATTGCTGGCCTATCCACGC	Primers to amplify the Endogenous target site for T7E1
T7-GRIN2B-primer-F7	ACTTCACTCACTGCCTGTCA	Primers to amplify the Endogenous target site for T7E1
T7-GRIN2B-primer-R7	GCACAAAGTGAGTGTGTGGG	Primers to amplify the Endogenous target site for T7E1
T7-GRIN2B-primer-F8	GGGGCTTTGAGAGTGTTCCC	Primers to amplify the Endogenous target site for T7E1
T7-GRIN2B-primer-R8	AAGTCACTGCCCACCTACCT	Primers to amplify the Endogenous target site for T7E1
T7-GRIN2B-primer-F9	AGAGAGTGCCAGCAGCAAAC	Primers to amplify the Endogenous target site for T7E1
T7-GRIN2B-primer-R9	GTGCTGAACTGCTGAACTGTG	Primers to amplify the Endogenous target site for T7E1
T7-GRIN2B-primer-F10/11	GCCTAACATTCAGCAGGTGAA	Primers to amplify the Endogenous target site for T7E1
T7-GRIN2B-primer-R10/11	ATCCAGGATCTCAGGGAGAAT	Primers to amplify the Endogenous target site for T7E1
T7-Site3-F	GGGAAGTCCTTCCATTAGGT	Primers to amplify the Endogenous target site for T7E1
T7-Site3-R	TGTAGTATTTAAGCCCTGGGT	Primers to amplify the Endogenous target site for T7E1
T7-Site16-F	AAAAGGGTCTGTGCCAGTC	Primers to amplify the Endogenous target site for T7E1
T7-Site16-R	GCTTGATACCACTGAACTGC	Primers to amplify the Endogenous target site for T7E1
T7-Site4-F	CCTCTGCTCCCTCTAGCAT	Primers to amplify the Endogenous target site for T7E1
T7-Site4-R	GTAGCCACCAAGCTCAGTC	Primers to amplify the Endogenous target site for T7E1
T7-Site5-F	AGATGAGATCTGCGAGTGC	Primers to amplify the Endogenous target site for T7E1
T7-Site5-R	TCCACTCTCTGGACATGCT	Primers to amplify the Endogenous target site for T7E1
T7-EMX1-sg3-F	CAGCTCAGCCTGAGTGTTGA	Primers to amplify the Endogenous target site for T7E1
T7-EMX1-sg3-R	CTCGTGGGTTTGTGGTTGC	Primers to amplify the Endogenous target site for T7E1
T7-GRIN2B-sg17-F	AATCCTAGCCTCTCCTGCGT	Primers to amplify the Endogenous target site for T7E1
T7-GRIN2B-sg17-R	AGCATGCTTGTGGTGTCTGT	Primers to amplify the Endogenous target site for T7E1
ANAPC15-deep-F1/2	ACACTCTTTCCCTACACGACGCTCTTCCGATCTNNNNctgctgtcttccaccctatc	Primers to amplify the Endogenous target site for deep sequencing of step I
ANAPC15-deep-R1/2	ACTGGAGTTCAGACGTGTGCTCTTCCGATCTNNNNaaggaggtctctgtctgtgc	Primers to amplify the Endogenous target site for deep sequencing of step I
EMX1-deep-F0	ACACTCTTTCCCTACACGACGCTCTTCCGATCTNNNNgaggaacaggaaaaccaccct	Primers to amplify the Endogenous target site for deep sequencing of step I
EMX1-deep-R0	ACTGGAGTTCAGACGTGTGCTCTTCCGATCTNNNNcaccttcacctgggccag	Primers to amplify the Endogenous target site for deep sequencing of step I
EMX1-deep-F1	ACACTCTTTCCCTACACGACGCTCTTCCGATCTNNNNtgaccgtgcatccggcgcac	Primers to amplify the Endogenous target site for deep sequencing of step I
EMX1-deep-R1	ACTGGAGTTCAGACGTGTGCTCTTCCGATCTNNNNtctaaacagccccgcgcgcc	Primers to amplify the Endogenous target site for deep sequencing of step I
EMX1-deep-F2	ACACTCTTTCCCTACACGACGCTCTTCCGATCTNNNNctttgctggggctagaggag	Primers to amplify the Endogenous target site for deep sequencing of step I
EMX1-deep-R2	ACTGGAGTTCAGACGTGTGCTCTTCCGATCTNNNNtcaacactcaggctgagctg	Primers to amplify the Endogenous target site for deep sequencing of step I
EMX1-deep-F4	ACACTCTTTCCCTACACGACGCTCTTCCGATCTNNNNgggcaagtgagagaattggag	Primers to amplify the Endogenous target site for deep sequencing of step I
EMX1-deep-R4	ACTGGAGTTCAGACGTGTGCTCTTCCGATCTNNNNacaagccaggcaatgtttct	Primers to amplify the Endogenous target site for deep sequencing of step I
EMX1-deep-F5	ACACTCTTTCCCTACACGACGCTCTTCCGATCTNNNNatcagttgtgggggatggtg	Primers to amplify the Endogenous target site for deep sequencing of step I
EMX1-deep-R5	ACTGGAGTTCAGACGTGTGCTCTTCCGATCTNNNNgggtctctaagcctgcctct	Primers to amplify the Endogenous target site for deep sequencing of step I
EMX1-deep-F7	ACACTCTTTCCCTACACGACGCTCTTCCGATCTNNNNtcggagcagtcgagtggaaa	Primers to amplify the Endogenous target site for deep sequencing of step I
EMX1-deep-R7	ACTGGAGTTCAGACGTGTGCTCTTCCGATCTNNNNcagagagttccgcttcctcg	Primers to amplify the Endogenous target site for deep sequencing of step I
GRIN2B-deep-F1/2/3/5/6	ACACTCTTTCCCTACACGACGCTCTTCCGATCTNNNNtgtcaggcagcagagctc	Primers to amplify the Endogenous target site for deep sequencing of step I
GRIN2B-deep-R1/2/3/5/6	ACTGGAGTTCAGACGTGTGCTCTTCCGATCTNNNNggcgatggcttcctggtc	Primers to amplify the Endogenous target site for deep sequencing of step I
GRIN2B-deep-F4/26	ACACTCTTTCCCTACACGACGCTCTTCCGATCTNNNNtgcctgtagctgccaatgac	Primers to amplify the Endogenous target site for deep sequencing of step I
GRIN2B-deep-R4/26	ACTGGAGTTCAGACGTGTGCTCTTCCGATCTNNNNcttcaactcgtcgactccct	Primers to amplify the Endogenous target site for deep sequencing of step I
GRIN2B-deep-F7	ACACTCTTTCCCTACACGACGCTCTTCCGATCTNNNNattaagggatggtgcttggaa	Primers to amplify the Endogenous target site for deep sequencing of step I
GRIN2B-deep-R7	ACTGGAGTTCAGACGTGTGCTCTTCCGATCTNNNNatgctggtaactggtacaggg	Primers to amplify the Endogenous target site for deep sequencing of step I
GRIN2B-deep-F8	ACACTCTTTCCCTACACGACGCTCTTCCGATCTNNNNcagctcttaagtggaagcca	Primers to amplify the Endogenous target site for deep sequencing of step I
GRIN2B-deep-R8	ACTGGAGTTCAGACGTGTGCTCTTCCGATCTNNNNgcgctccaccatttcatac	Primers to amplify the Endogenous target site for deep sequencing of step I
GRIN2B-deep-F9	ACACTCTTTCCCTACACGACGCTCTTCCGATCTNNNNtcaacaacaggggaataggaca	Primers to amplify the Endogenous target site for deep sequencing of step I
GRIN2B-deep-R9	ACTGGAGTTCAGACGTGTGCTCTTCCGATCTNNNNtgcaatcatccacaagagca	Primers to amplify the Endogenous target site for deep sequencing of step I
GRIN2B-deep-F10/11	ACACTCTTTCCCTACACGACGCTCTTCCGATCTNNNNgaccacccaagaagggcata	Primers to amplify the Endogenous target site for deep sequencing of step I
GRIN2B-deep-R10/11	ACTGGAGTTCAGACGTGTGCTCTTCCGATCTNNNNaagcacctagcagttctttcca	Primers to amplify the Endogenous target site for deep sequencing of step I
HEK293T-site1-deep-F	ACACTCTTTCCCTACACGACGCTCTTCCGATCTtgaatggattccttggaaacaatga	Primers to amplify the Endogenous target site for deep sequencing of step I
HEK293T-site1-deep-R	ACTGGAGTTCAGACGTGTGCTCTTCCGATCTNNNNccagccccatctgtcaaact	Primers to amplify the Endogenous target site for deep sequencing of step I
EMX1-deep-sg10-F	ACACTCTTTCCCTACACGACGCTCTTCCGATCTagggctcccatcacatcaac	Primers to amplify the Endogenous target site for deep sequencing of step I
EMX1-deep-sg10-R	ACTGGAGTTCAGACGTGTGCTCTTCCGATCTNNNNttgtccctctgtcaatggcg	Primers to amplify the Endogenous target site for deep sequencing of step I
EMX1-deep-sg45-F	ACACTCTTTCCCTACACGACGCTCTTCCGATCTgctcccatctcctggcg	Primers to amplify the Endogenous target site for deep sequencing of step I
EMX1-deep-sg45-R	ACTGGAGTTCAGACGTGTGCTCTTCCGATCTNNNNcgaagaaggagtgcgggg	Primers to amplify the Endogenous target site for deep sequencing of step I
EMX1-deep-sg48-F	ACACTCTTTCCCTACACGACGCTCTTCCGATCTggggcccctaaccctatgta	Primers to amplify the Endogenous target site for deep sequencing of step I
EMX1-deep-sg48-R	ACTGGAGTTCAGACGTGTGCTCTTCCGATCTNNNNcaccggttgatgtgatggga	Primers to amplify the Endogenous target site for deep sequencing of step I
EMX1-deep-sg49-F	ACACTCTTTCCCTACACGACGCTCTTCCGATCTagggctcccatcacatcaac	Primers to amplify the Endogenous target site for deep sequencing of step I
EMX1-deep-sg49-R	ACTGGAGTTCAGACGTGTGCTCTTCCGATCTNNNNttgtccctctgtcaatggcg	Primers to amplify the Endogenous target site for deep sequencing of step I
CCR5-deep-sg1-F	ACACTCTTTCCCTACACGACGCTCTTCCGATCTttaagagtgcaggcttcccg	Primers to amplify the Endogenous target site for deep sequencing of step I
CCR5-deep-sg1-R	ACTGGAGTTCAGACGTGTGCTCTTCCGATCTNNNNtgcactatgagcaagccagt	Primers to amplify the Endogenous target site for deep sequencing of step I
COMMD2-deep-site5-F	ACACTCTTTCCCTACACGACGCTCTTCCGATCTNNNNTGTGAGAACTTAAAGGCAGCAC	Primers to amplify the Endogenous target site for deep sequencing of step I
COMMD2-deep-site5-R	ACTGGAGTTCAGACGTGTGCTCTTCCGATCTNNNNTGGGATAGAGTGGGTGGCAT	Primers to amplify the Endogenous target site for deep sequencing of step I
COMMD2-deep-site6-F	ACACTCTTTCCCTACACGACGCTCTTCCGATCTNNNNactttcataacatttaggaa	Primers to amplify the Endogenous target site for deep sequencing of step I
COMMD2-deep-site6-R	ACTGGAGTTCAGACGTGTGCTCTTCCGATCTNNNNcggcttaatgtcttaagattc	Primers to amplify the Endogenous target site for deep sequencing of step I
Sa-COMMD2-deep-sg7-F	ACACTCTTTCCCTACACGACGCTCTTCCGATCTgagcctagcagggaataggc	Primers to amplify the Endogenous target site for deep sequencing of step I
Sa-COMMD2-deep-sg7-R	ACTGGAGTTCAGACGTGTGCTCTTCCGATCTNNNNtgtttgtgaggttgtatatgagagc	Primers to amplify the Endogenous target site for deep sequencing of step I
Sa-CLDN6-deep-sg9-F	ACACTCTTTCCCTACACGACGCTCTTCCGATCTcacctccggaacttctgacc	Primers to amplify the Endogenous target site for deep sequencing of step I
Sa-CLDN6-deep-sg9-R	ACTGGAGTTCAGACGTGTGCTCTTCCGATCTNNNNctcagtaacccgctgcaaca	Primers to amplify the Endogenous target site for deep sequencing of step I
HGH1-deep-sg4-F	ACACTCTTTCCCTACACGACGCTCTTCCGATCTNNNNtggaccagtttccattcccg	Primers to amplify the Endogenous target site for deep sequencing of step I
HGH1-deep-sg4-R	ACTGGAGTTCAGACGTGTGCTCTTCCGATCTNNNNgctgcaaagtttcaggagcc	Primers to amplify the Endogenous target site for deep sequencing of step I
HGH1-deep-sg5-F	ACACTCTTTCCCTACACGACGCTCTTCCGATCTNNNNtactgtgaggtaggcaccgt	Primers to amplify the Endogenous target site for deep sequencing of step I
HGH1-deep-sg5-R	ACTGGAGTTCAGACGTGTGCTCTTCCGATCTNNNNggagtgaggctgacaaagca	Primers to amplify the Endogenous target site for deep sequencing of step I
Sa-HGH1-deep-sg10-F	ACACTCTTTCCCTACACGACGCTCTTCCGATCTggcagcagagtgtcgct	Primers to amplify the Endogenous target site for deep sequencing of step I
Sa-HGH1-deep-sg10-R	ACTGGAGTTCAGACGTGTGCTCTTCCGATCTNNNNggcggccaagttcacga	Primers to amplify the Endogenous target site for deep sequencing of step I
Sa-HGH1-deep-sg11-F	ACACTCTTTCCCTACACGACGCTCTTCCGATCTctcacctgcttcccgtctg	Primers to amplify the Endogenous target site for deep sequencing of step I
Sa-HGH1-deep-sg11-R	ACTGGAGTTCAGACGTGTGCTCTTCCGATCTNNNNcctggtctgagaaagcctgg	Primers to amplify the Endogenous target site for deep sequencing of step I
Sa-DYRK1A-deep-sg1-F	ACACTCTTTCCCTACACGACGCTCTTCCGATCTactgttgtgttgagtaacatatacc	Primers to amplify the Endogenous target site for deep sequencing of step I
Sa-DYRK1A-deep-sg1-R	ACTGGAGTTCAGACGTGTGCTCTTCCGATCTNNNNgcatctgtccagccatctga	Primers to amplify the Endogenous target site for deep sequencing of step I
Sa-DYRK1A-deep-sg3-F	ACACTCTTTCCCTACACGACGCTCTTCCGATCTNNNNccaggtttgcgcggaattg	Primers to amplify the Endogenous target site for deep sequencing of step I
Sa-DYRK1A-deep-sg3-R	ACTGGAGTTCAGACGTGTGCTCTTCCGATCTNNNNgtggtcgctgaacgtgtgtg	Primers to amplify the Endogenous target site for deep sequencing of step I
DCLKI-sa-deep-sg4-F	ACACTCTTTCCCTACACGACGCTCTTCCGATCTNNNNtcaggtacctcctagaccttcag	Primers to amplify the Endogenous target site for deep sequencing of step I
DCLKI-sa-deep-sg4-R	ACTGGAGTTCAGACGTGTGCTCTTCCGATCTNNNNagaaccttacaagcactccc	Primers to amplify the Endogenous target site for deep sequencing of step I
Sa-FJX1-deep-sg8-F	ACACTCTTTCCCTACACGACGCTCTTCCGATCTgcttttcggaggcccagg	Primers to amplify the Endogenous target site for deep sequencing of step I
Sa-FJX1-deep-sg8-R	ACTGGAGTTCAGACGTGTGCTCTTCCGATCTNNNNcaggcgcgccagatagtaag	Primers to amplify the Endogenous target site for deep sequencing of step I
RUNX1-deep-sg13-F	ACACTCTTTCCCTACACGACGCTCTTCCGATCTtgagcatcaccaacccacag	Primers to amplify the Endogenous target site for deep sequencing of step I
RUNX1-deep-sg13-R	ACTGGAGTTCAGACGTGTGCTCTTCCGATCTNNNNatgcaccctcttctgaaggc	Primers to amplify the Endogenous target site for deep sequencing of step I
VEGFA-deep-sg3-F	ACACTCTTTCCCTACACGACGCTCTTCCGATCTcagacggcagtcactagggg	Primers to amplify the Endogenous target site for deep sequencing of step I
VEGFA-deep-sg3-R	ACTGGAGTTCAGACGTGTGCTCTTCCGATCTtgagagccgttccctctttg	Primers to amplify the Endogenous target site for deep sequencing of step I
mouse-Apob-deep-F1	ACACTCTTTCCCTACACGACGCTCTTCCGATCTNNNNtccgaagaccctgtagagca	Primers to amplify the Endogenous target site for deep sequencing of step I
mouse-Apob-deep-R1	ACTGGAGTTCAGACGTGTGCTCTTCCGATCTNNNNagtagcaggaacagcagcag	Primers to amplify the Endogenous target site for deep sequencing of step I
mouse-Pcsk9-deep-F1	ACACTCTTTCCCTACACGACGCTCTTCCGATCTNNNNtgaggctagaggactgagc	Primers to amplify the Endogenous target site for deep sequencing of step I
mouse-Pcsk9-deep-R1	ACTGGAGTTCAGACGTGTGCTCTTCCGATCTNNNNgcgagcatcagctcttcat	Primers to amplify the Endogenous target site for deep sequencing of step I
mouse-EMX1-deep12-F	ACACTCTTTCCCTACACGACGCTCTTCCGATCTNNNNACAGTCCAGGCTGATCCCTA	Primers to amplify the Endogenous target site for deep sequencing of step I
mouse-EMX1-deep12-R	ACTGGAGTTCAGACGTGTGCTCTTCCGATCTNNNNCTTCTACCCCTGGGTGCTTC	Primers to amplify the Endogenous target site for deep sequencing of step I
mouse-EMX1-deep16-F	ACACTCTTTCCCTACACGACGCTCTTCCGATCTNNNNAAAGTCTGGCCAAGGTTGCT	Primers to amplify the Endogenous target site for deep sequencing of step I
mouse-EMX1-deep16-R	ACTGGAGTTCAGACGTGTGCTCTTCCGATCTNNNNTTTTCAGACCCTCCAGTGGC	Primers to amplify the Endogenous target site for deep sequencing of step I
mouse-EMX1-deep17-F	ACTGGAGTTCAGACGTGTGCTCTTCCGATCTNNNNTTTTCAGACCCTCCAGTGGC	Primers to amplify the Endogenous target site for deep sequencing of step I
mouse-EMX1-deep17-R	ACTGGAGTTCAGACGTGTGCTCTTCCGATCTNNNNTCGCTCTTTTGGTCACCACT	Primers to amplify the Endogenous target site for deep sequencing of step I
deep-SchCas9-BE-sg1-F	ACACTCTTTCCCTACACGACGCTCTTCCGATCTNNNNTCTTCACACCCTACTCGGCT	Primers to amplify the Endogenous target site for deep sequencing of step I
deep-SchCas9-BE-sg2-F	ACACTCTTTCCCTACACGACGCTCTTCCGATCTNNNNGCCACTCACAATCTCCTCTCC	Primers to amplify the Endogenous target site for deep sequencing of step I
deep-SchCas9-BE-sg3-F	ACACTCTTTCCCTACACGACGCTCTTCCGATCTNNNNGCCTTTGCTCACAGGGTC	Primers to amplify the Endogenous target site for deep sequencing of step I
deep-SchCas9-BE-sg6-F	ACACTCTTTCCCTACACGACGCTCTTCCGATCTNNNNTTCAGAAGAAGCTGGAGCCG	Primers to amplify the Endogenous target site for deep sequencing of step I
deep-SchCas9-BE-sg9-F	ACACTCTTTCCCTACACGACGCTCTTCCGATCTNNNNTCAAGAATGGCCTGGACCTG	Primers to amplify the Endogenous target site for deep sequencing of step I
deep-SchCas9-BE-sg10-F	ACACTCTTTCCCTACACGACGCTCTTCCGATCTNNNNGCCAGCAGTCATCTCTTTACCAA	Primers to amplify the Endogenous target site for deep sequencing of step I
deep-SchCas9-BE-sg12-F	ACACTCTTTCCCTACACGACGCTCTTCCGATCTNNNNCTTCAGTCCAGTGTTCTCACAG	Primers to amplify the Endogenous target site for deep sequencing of step I
deep-SchCas9-BE-sg13-F	ACACTCTTTCCCTACACGACGCTCTTCCGATCTNNNNTATGGGCAGAGCAGATCACTG	Primers to amplify the Endogenous target site for deep sequencing of step I
deep-SchCas9-BE-sg15-F	ACACTCTTTCCCTACACGACGCTCTTCCGATCTNNNNATGGAGTAGATGAACATGACGAGG	Primers to amplify the Endogenous target site for deep sequencing of step I
deep-SchCas9-BE-sg16-F	ACACTCTTTCCCTACACGACGCTCTTCCGATCTNNNNATGGAGTAGATGAACATGACGAGG	Primers to amplify the Endogenous target site for deep sequencing of step I
deep-SchCas9-BE-sg17-F	ACACTCTTTCCCTACACGACGCTCTTCCGATCTNNNNGTCAGACAGGACCGAATACTCAATA	Primers to amplify the Endogenous target site for deep sequencing of step I
deep-SchCas9-BE-sg1-R	ACTGGAGTTCAGACGTGTGCTCTTCCGATCTNNNNGAGCCGAAGATGAGCAGGTC	Primers to amplify the Endogenous target site for deep sequencing of step I
deep-SchCas9-BE-sg2-R	ACTGGAGTTCAGACGTGTGCTCTTCCGATCTNNNNTGCCTGTGTGGCTTGGG	Primers to amplify the Endogenous target site for deep sequencing of step I
deep-SchCas9-BE-sg3-R	ACTGGAGTTCAGACGTGTGCTCTTCCGATCTNNNNTGAGAAGGTGATGCTGCCAC	Primers to amplify the Endogenous target site for deep sequencing of step I
deep-SchCas9-BE-sg6-R	ACTGGAGTTCAGACGTGTGCTCTTCCGATCTNNNNCCAGAGAGATGGGGCTGAGA	Primers to amplify the Endogenous target site for deep sequencing of step I
deep-SchCas9-BE-sg9-R	ACTGGAGTTCAGACGTGTGCTCTTCCGATCTNNNNGGCCGAGGACAACGGAG	Primers to amplify the Endogenous target site for deep sequencing of step I
deep-SchCas9-BE-sg10-R	ACTGGAGTTCAGACGTGTGCTCTTCCGATCTNNNNGAGACCCATATTGAGCAGGGTTG	Primers to amplify the Endogenous target site for deep sequencing of step I
deep-SchCas9-BE-sg12-R	ACTGGAGTTCAGACGTGTGCTCTTCCGATCTNNNNCCCATAGAATTCCAGGGTCACCT	Primers to amplify the Endogenous target site for deep sequencing of step I
deep-SchCas9-BE-sg13-R	ACTGGAGTTCAGACGTGTGCTCTTCCGATCTNNNNAAAAGCATCAGAGGAGTCAATGG	Primers to amplify the Endogenous target site for deep sequencing of step I
deep-SchCas9-BE-sg15-R	ACTGGAGTTCAGACGTGTGCTCTTCCGATCTNNNNTCTGTTGTTTCCCACAGGC	Primers to amplify the Endogenous target site for deep sequencing of step I
deep-SchCas9-BE-sg16-R	ACTGGAGTTCAGACGTGTGCTCTTCCGATCTNNNNTCTGTTGTTTCCCACAGGC	Primers to amplify the Endogenous target site for deep sequencing of step I
deep-SchCas9-BE-sg17-R	ACTGGAGTTCAGACGTGTGCTCTTCCGATCTNNNNAACAGCAATGGCTCTCGGGG	Primers to amplify the Endogenous target site for deep sequencing of step I
P5-index1-F	AATGATACGGCGACCACCGAGATCTACAC TGAACCTT ACACTCTTTCCCTACACGAC	Primers to amplify the Endogenous target site for deep sequencing of step II
P5-index2-F	AATGATACGGCGACCACCGAGATCTACAC TGCTAAGT ACACTCTTTCCCTACACGAC	Primers to amplify the Endogenous target site for deep sequencing of step II
P5-index3-F	AATGATACGGCGACCACCGAGATCTACAC TAAGACAC ACACTCTTTCCCTACACGAC	Primers to amplify the Endogenous target site for deep sequencing of step II
P5-index5-F	AATGATACGGCGACCACCGAGATCTACAC CTAATCGA ACACTCTTTCCCTACACGAC	Primers to amplify the Endogenous target site for deep sequencing of step II
P5-index6-F	AATGATACGGCGACCACCGAGATCTACAC CTAGAACA ACACTCTTTCCCTACACGAC	Primers to amplify the Endogenous target site for deep sequencing of step II
P5-index7-F	AATGATACGGCGACCACCGAGATCTACAC TAAGTTCC ACACTCTTTCCCTACACGAC	Primers to amplify the Endogenous target site for deep sequencing of step II
P5-index8-F	AATGATACGGCGACCACCGAGATCTACAC TAGACCTA ACACTCTTTCCCTACACGAC	Primers to amplify the Endogenous target site for deep sequencing of step II
P5-index9-F	AATGATACGGCGACCACCGAGATCTACAC CGATGT ACACTCTTTCCCTACACGAC	Primers to amplify the Endogenous target site for deep sequencing of step II
P5-index10-F	AATGATACGGCGACCACCGAGATCTACAC TGACCA ACACTCTTTCCCTACACGAC	Primers to amplify the Endogenous target site for deep sequencing of step II
P5-index15-F	AATGATACGGCGACCACCGAGATCTACAC ATCACG ACACTCTTTCCCTACACGAC	Primers to amplify the Endogenous target site for deep sequencing of step II
P5-index16-F	AATGATACGGCGACCACCGAGATCTACAC TTAGGC ACACTCTTTCCCTACACGAC	Primers to amplify the Endogenous target site for deep sequencing of step II
P5-index17-F	AATGATACGGCGACCACCGAGATCTACAC ACTTGA ACACTCTTTCCCTACACGAC	Primers to amplify the Endogenous target site for deep sequencing of step II
P5-index18-F	AATGATACGGCGACCACCGAGATCTACAC GATCAG ACACTCTTTCCCTACACGAC	Primers to amplify the Endogenous target site for deep sequencing of step II
P5-index19-F	AATGATACGGCGACCACCGAGATCTACAC TAGCTT ACACTCTTTCCCTACACGAC	Primers to amplify the Endogenous target site for deep sequencing of step II
P5-index20-F	AATGATACGGCGACCACCGAGATCTACAC GGCTAC ACACTCTTTCCCTACACGAC	Primers to amplify the Endogenous target site for deep sequencing of step II
P5-index21-F	AATGATACGGCGACCACCGAGATCTACAC AGTCAA ACACTCTTTCCCTACACGAC	Primers to amplify the Endogenous target site for deep sequencing of step II
P5-index22-F	AATGATACGGCGACCACCGAGATCTACAC AGTTCC ACACTCTTTCCCTACACGAC	Primers to amplify the Endogenous target site for deep sequencing of step II
P5-index23-F	AATGATACGGCGACCACCGAGATCTACAC ATGTCA ACACTCTTTCCCTACACGAC	Primers to amplify the Endogenous target site for deep sequencing of step II
P5-index24-F	AATGATACGGCGACCACCGAGATCTACAC CCGTCC ACACTCTTTCCCTACACGAC	Primers to amplify the Endogenous target site for deep sequencing of step II
P5-index25-F	AATGATACGGCGACCACCGAGATCTACAC GTAGAG ACACTCTTTCCCTACACGAC	Primers to amplify the Endogenous target site for deep sequencing of step II
P5-index26-F	AATGATACGGCGACCACCGAGATCTACAC GTCCGC ACACTCTTTCCCTACACGAC	Primers to amplify the Endogenous target site for deep sequencing of step II
P5-index27-F	AATGATACGGCGACCACCGAGATCTACAC GTGAAA ACACTCTTTCCCTACACGAC	Primers to amplify the Endogenous target site for deep sequencing of step II
P5-index28-F	AATGATACGGCGACCACCGAGATCTACACGTGGCCACACTCTTTCCCTACACGAC	Primers to amplify the Endogenous target site for deep sequencing of step II
P5-index29-F	AATGATACGGCGACCACCGAGATCTACACGTTTCGACACTCTTTCCCTACACGAC	Primers to amplify the Endogenous target site for deep sequencing of step II
P5-index30-F	AATGATACGGCGACCACCGAGATCTACACCGTACGACACTCTTTCCCTACACGAC	Primers to amplify the Endogenous target site for deep sequencing of step II
P5-index31-F	AATGATACGGCGACCACCGAGATCTACACGAGTGGACACTCTTTCCCTACACGAC	Primers to amplify the Endogenous target site for deep sequencing of step II
P5-index32-F	AATGATACGGCGACCACCGAGATCTACACGGTAGCACACTCTTTCCCTACACGAC	Primers to amplify the Endogenous target site for deep sequencing of step II
P5-index33-F	AATGATACGGCGACCACCGAGATCTACACACTGATACACTCTTTCCCTACACGAC	Primers to amplify the Endogenous target site for deep sequencing of step II
P5-index34-F	AATGATACGGCGACCACCGAGATCTACACATGAGCACACTCTTTCCCTACACGAC	Primers to amplify the Endogenous target site for deep sequencing of step II
P5-index35-F	AATGATACGGCGACCACCGAGATCTACACATTCCTACACTCTTTCCCTACACGAC	Primers to amplify the Endogenous target site for deep sequencing of step II
P7-adapter3-R	CAAGCAGAAGACGGCATACGAGAT CACTGT GTGACTGGAGTTCAGACGTGTG	Primers to amplify the Endogenous target site for deep sequencing of step II
P7-adapter4-R	CAAGCAGAAGACGGCATACGAGAT ATTGGC GTGACTGGAGTTCAGACGTGTG	Primers to amplify the Endogenous target site for deep sequencing of step II
P7-adapter5-R	CAAGCAGAAGACGGCATACGAGAT GATCTG GTGACTGGAGTTCAGACGTGTG	Primers to amplify the Endogenous target site for deep sequencing of step II
P7-adapter6-R	CAAGCAGAAGACGGCATACGAGAT TACAAG GTGACTGGAGTTCAGACGTGTG	Primers to amplify the Endogenous target site for deep sequencing of step II
P7-adapter8-R	CAAGCAGAAGACGGCATACGAGAT GCCTAA GTGACTGGAGTTCAGACGTGTG	Primers to amplify the Endogenous target site for deep sequencing of step II
P7-adapter9-R	CAAGCAGAAGACGGCATACGAGAT TCAAGT GTGACTGGAGTTCAGACGTGTG	Primers to amplify the Endogenous target site for deep sequencing of step II
P7-adapter10-R	CAAGCAGAAGACGGCATACGAGAT CTGATC GTGACTGGAGTTCAGACGTGTG	Primers to amplify the Endogenous target site for deep sequencing of step II
P7-adapter11-R	CAAGCAGAAGACGGCATACGAGAT AAGCTA GTGACTGGAGTTCAGACGTGTG	Primers to amplify the Endogenous target site for deep sequencing of step II
P7-adapter12-R	CAAGCAGAAGACGGCATACGAGAT GTAGCC GTGACTGGAGTTCAGACGTGTG	Primers to amplify the Endogenous target site for deep sequencing of step II
P7-adapter13-R	CAAGCAGAAGACGGCATACGAGAT TTGACT GTGACTGGAGTTCAGACGTGTG	Primers to amplify the Endogenous target site for deep sequencing of step II
P7-adapter14-R	CAAGCAGAAGACGGCATACGAGAT GGAACT GTGACTGGAGTTCAGACGTGTG	Primers to amplify the Endogenous target site for deep sequencing of step II
P7-adapter15-R	CAAGCAGAAGACGGCATACGAGAT TGACAT GTGACTGGAGTTCAGACGTGTG	Primers to amplify the Endogenous target site for deep sequencing of step II
P7-adapter16-R	CAAGCAGAAGACGGCATACGAGAT GGACGG GTGACTGGAGTTCAGACGTGTG	Primers to amplify the Endogenous target site for deep sequencing of step II
P7-adapter17-R	CAAGCAGAAGACGGCATACGAGAT CTCTAC GTGACTGGAGTTCAGACGTGTG	Primers to amplify the Endogenous target site for deep sequencing of step II
P7-adapter18-R	CAAGCAGAAGACGGCATACGAGAT GCGGAC GTGACTGGAGTTCAGACGTGTG	Primers to amplify the Endogenous target site for deep sequencing of step II
P7-adapter19-R	CAAGCAGAAGACGGCATACGAGAT TTTCAC GTGACTGGAGTTCAGACGTGTG	Primers to amplify the Endogenous target site for deep sequencing of step II
P7-adapter20-R	CAAGCAGAAGACGGCATACGAGAT GGCCAC GTGACTGGAGTTCAGACGTGTG	Primers to amplify the Endogenous target site for deep sequencing of step II
P7-adapter21-R	CAAGCAGAAGACGGCATACGAGAT CGAAAC GTGACTGGAGTTCAGACGTGTG	Primers to amplify the Endogenous target site for deep sequencing of step II
P7-adapter22-R	CAAGCAGAAGACGGCATACGAGAT CGTACG GTGACTGGAGTTCAGACGTGTG	Primers to amplify the Endogenous target site for deep sequencing of step II
P7-adapter23-R	CAAGCAGAAGACGGCATACGAGAT CCACTC GTGACTGGAGTTCAGACGTGTG	Primers to amplify the Endogenous target site for deep sequencing of step II
P7-adapter24-R	CAAGCAGAAGACGGCATACGAGAT GCTACC GTGACTGGAGTTCAGACGTGTG	Primers to amplify the Endogenous target site for deep sequencing of step II
P5-index1-F	AATGATACGGCGACCACCGAGATCTACAC TGAACCTT ACACTCTTTCCCTACACGAC	Primers to amplify the GUIDE-seq site for deep sequencing of step I
P5-index2-F	AATGATACGGCGACCACCGAGATCTACAC TGCTAAGT ACACTCTTTCCCTACACGAC	Primers to amplify the GUIDE-seq site for deep sequencing of step I
P5-index3-F	AATGATACGGCGACCACCGAGATCTACAC TAAGACAC ACACTCTTTCCCTACACGAC	Primers to amplify the GUIDE-seq site for deep sequencing of step I
Nuclease_off_-_GSP1	GGATCTCGACGCTCTCCCTGTTTAATTGAGTTGTCATATGTTAATAAC	Primers to amplify the GUIDE-seq site for deep sequencing of step I
P5_2	AATGATACGGCGACCACCGAGATCTACAC	Primers to amplify the GUIDE-seq site for deep sequencing of step II
Nuclease_off_-_GSP2	CAAGCAGAAGACGGCATACGAGATCTAGTACGGTGACTGGAGTTCAGACGTGTGCTCTTCCGATCTGAGTTGTCATATGTTAATAACGG	Primers to amplify the GUIDE-seq site for deep sequencing of step II
ITIH5-F	cacc GGCTCGGAGATCATCATTGCG	Oligonucleotide pairs for construction of off-target site expression plasmid on Sa_tracr-gRNA vector
ITIH5-R	aaac CGCAATGATGATCTCCGAGCC	Oligonucleotide pairs for construction of off-target site expression plasmid on Sa_tracr-gRNA vector
ITIH5-OT1-2-F	cacc AACTCGGAGATCATCATTGCG	Oligonucleotide pairs for construction of off-target site expression plasmid on Sa_tracr-gRNA vector
ITIH5-OT2-3-F	cacc GATTCGGAGATCATCATTGCG	Oligonucleotide pairs for construction of off-target site expression plasmid on Sa_tracr-gRNA vector
ITIH5-OT3-4-F	cacc GGTCCGGAGATCATCATTGCG	Oligonucleotide pairs for construction of off-target site expression plasmid on Sa_tracr-gRNA vector
ITIH5-OT4-5-F	cacc GGCCTGGAGATCATCATTGCG	Oligonucleotide pairs for construction of off-target site expression plasmid on Sa_tracr-gRNA vector
ITIH5-OT5-6-F	cacc GGCTTAGAGATCATCATTGCG	Oligonucleotide pairs for construction of off-target site expression plasmid on Sa_tracr-gRNA vector
ITIH5-OT6-7-F	cacc GGCTCAAAGATCATCATTGCG	Oligonucleotide pairs for construction of off-target site expression plasmid on Sa_tracr-gRNA vector
ITIH5-OT7-8-F	cacc GGCTCGAGGATCATCATTGCG	Oligonucleotide pairs for construction of off-target site expression plasmid on Sa_tracr-gRNA vector
ITIH5-OT8-9-F	cacc GGCTCGGGAATCATCATTGCG	Oligonucleotide pairs for construction of off-target site expression plasmid on Sa_tracr-gRNA vector
ITIH5-OT9-10-F	cacc GGCTCGGAAGTCATCATTGCG	Oligonucleotide pairs for construction of off-target site expression plasmid on Sa_tracr-gRNA vector
ITIH5-OT10-11-F	cacc GGCTCGGAGGCCATCATTGCG	Oligonucleotide pairs for construction of off-target site expression plasmid on Sa_tracr-gRNA vector
ITIH5-OT11-12-F	cacc GGCTCGGAGACTATCATTGCG	Oligonucleotide pairs for construction of off-target site expression plasmid on Sa_tracr-gRNA vector
ITIH5-OT12-13-F	cacc GGCTCGGAGATTGTCATTGCG	Oligonucleotide pairs for construction of off-target site expression plasmid on Sa_tracr-gRNA vector
ITIH5-OT13-14-F	cacc GGCTCGGAGATCGCCATTGCG	Oligonucleotide pairs for construction of off-target site expression plasmid on Sa_tracr-gRNA vector
ITIH5-OT14-15-F	cacc GGCTCGGAGATCACTATTGCG	Oligonucleotide pairs for construction of off-target site expression plasmid on Sa_tracr-gRNA vector
ITIH5-OT15-16-F	cacc GGCTCGGAGATCATTGTTGCG	Oligonucleotide pairs for construction of off-target site expression plasmid on Sa_tracr-gRNA vector
ITIH5-OT16-17-F	cacc GGCTCGGAGATCATCGCTGCG	Oligonucleotide pairs for construction of off-target site expression plasmid on Sa_tracr-gRNA vector
ITIH5-OT17-18-F	cacc GGCTCGGAGATCATCACCGCG	Oligonucleotide pairs for construction of off-target site expression plasmid on Sa_tracr-gRNA vector
ITIH5-OT18-19-F	cacc GGCTCGGAGATCATCATCACG	Oligonucleotide pairs for construction of off-target site expression plasmid on Sa_tracr-gRNA vector
ITIH5-OT19-20-F	cacc GGCTCGGAGATCATCATTATG	Oligonucleotide pairs for construction of off-target site expression plasmid on Sa_tracr-gRNA vector
ITIH5-OT20-21-F	cacc GGCTCGGAGATCATCATTGTA	Oligonucleotide pairs for construction of off-target site expression plasmid on Sa_tracr-gRNA vector
ITIH5-OT1-2-R	aaac CGCAATGATGATCTCCGAGTT	Oligonucleotide pairs for construction of off-target site expression plasmid on Sa_tracr-gRNA vector
ITIH5-OT2-3-R	aaac CGCAATGATGATCTCCGAATC	Oligonucleotide pairs for construction of off-target site expression plasmid on Sa_tracr-gRNA vector
ITIH5-OT3-4-R	aaac CGCAATGATGATCTCCGGACC	Oligonucleotide pairs for construction of off-target site expression plasmid on Sa_tracr-gRNA vector
ITIH5-OT4-5-R	aaac CGCAATGATGATCTCCAGGCC	Oligonucleotide pairs for construction of off-target site expression plasmid on Sa_tracr-gRNA vector
ITIH5-OT5-6-R	aaac CGCAATGATGATCTCTAAGCC	Oligonucleotide pairs for construction of off-target site expression plasmid on Sa_tracr-gRNA vector
ITIH5-OT6-7-R	aaac CGCAATGATGATCTTTGAGCC	Oligonucleotide pairs for construction of off-target site expression plasmid on Sa_tracr-gRNA vector
ITIH5-OT7-8-R	aaac CGCAATGATGATCCTCGAGCC	Oligonucleotide pairs for construction of off-target site expression plasmid on Sa_tracr-gRNA vector
ITIH5-OT8-9-R	aaac CGCAATGATGATTCCCGAGCC	Oligonucleotide pairs for construction of off-target site expression plasmid on Sa_tracr-gRNA vector
ITIH5-OT9-10-R	aaac CGCAATGATGACTTCCGAGCC	Oligonucleotide pairs for construction of off-target site expression plasmid on Sa_tracr-gRNA vector
ITIH5-OT10-11-R	aaac CGCAATGATGGCCTCCGAGCC	Oligonucleotide pairs for construction of off-target site expression plasmid on Sa_tracr-gRNA vector
ITIH5-OT11-12-R	aaac CGCAATGATAGTCTCCGAGCC	Oligonucleotide pairs for construction of off-target site expression plasmid on Sa_tracr-gRNA vector
ITIH5-OT12-13-R	aaac CGCAATGACAATCTCCGAGCC	Oligonucleotide pairs for construction of off-target site expression plasmid on Sa_tracr-gRNA vector
ITIH5-OT13-14-R	aaac CGCAATGGCGATCTCCGAGCC	Oligonucleotide pairs for construction of off-target site expression plasmid on Sa_tracr-gRNA vector
ITIH5-OT14-15-R	aaac CGCAATAGTGATCTCCGAGCC	Oligonucleotide pairs for construction of off-target site expression plasmid on Sa_tracr-gRNA vector
ITIH5-OT15-16-R	aaac CGCAACAATGATCTCCGAGCC	Oligonucleotide pairs for construction of off-target site expression plasmid on Sa_tracr-gRNA vector
ITIH5-OT16-17-R	aaac CGCAGCGATGATCTCCGAGCC	Oligonucleotide pairs for construction of off-target site expression plasmid on Sa_tracr-gRNA vector
ITIH5-OT17-18-R	aaac CGCGGTGATGATCTCCGAGCC	Oligonucleotide pairs for construction of off-target site expression plasmid on Sa_tracr-gRNA vector
ITIH5-OT18-19-R	aaac CGTGATGATGATCTCCGAGCC	Oligonucleotide pairs for construction of off-target site expression plasmid on Sa_tracr-gRNA vector
ITIH5-OT19-20-R	aaac CATAATGATGATCTCCGAGCC	Oligonucleotide pairs for construction of off-target site expression plasmid on Sa_tracr-gRNA vector
ITIH5-OT20-21-R	aaac TACAATGATGATCTCCGAGCC	Oligonucleotide pairs for construction of off-target site expression plasmid on Sa_tracr-gRNA vector
Sa-ITIH5-OT1-F	CACC AGCTCGGAGATCATCATTGCG	Oligonucleotide pairs for construction of off-target site expression plasmid on Sa_tracr-gRNA vector
Sa-ITIH5-OT3-F	CACC GGTTCGGAGATCATCATTGCG	Oligonucleotide pairs for construction of off-target site expression plasmid on Sa_tracr-gRNA vector
Sa-ITIH5-OT5-F	CACC GGCTTGGAGATCATCATTGCG	Oligonucleotide pairs for construction of off-target site expression plasmid on Sa_tracr-gRNA vector
Sa-ITIH5-OT7-F	CACC GGCTCGAAGATCATCATTGCG	Oligonucleotide pairs for construction of off-target site expression plasmid on Sa_tracr-gRNA vector
Sa-ITIH5-OT9-F	CACC GGCTCGGAAATCATCATTGCG	Oligonucleotide pairs for construction of off-target site expression plasmid on Sa_tracr-gRNA vector
Sa-ITIH5-OT11-F	CACC GGCTCGGAGACCATCATTGCG	Oligonucleotide pairs for construction of off-target site expression plasmid on Sa_tracr-gRNA vector
Sa-ITIH5-OT13-F	CACC GGCTCGGAGATCGTCATTGCG	Oligonucleotide pairs for construction of off-target site expression plasmid on Sa_tracr-gRNA vector
Sa-ITIH5-OT15-F	CACC GGCTCGGAGATCATTATTGCG	Oligonucleotide pairs for construction of off-target site expression plasmid on Sa_tracr-gRNA vector
Sa-ITIH5-OT17-F	CACC GGCTCGGAGATCATCACTGCG	Oligonucleotide pairs for construction of off-target site expression plasmid on Sa_tracr-gRNA vector
Sa-ITIH5-OT19-F	CACC GGCTCGGAGATCATCATTACG	Oligonucleotide pairs for construction of off-target site expression plasmid on Sa_tracr-gRNA vector
Sa-ITIH5-OT21-F	CACC GGCTCGGAGATCATCATTGCA	Oligonucleotide pairs for construction of off-target site expression plasmid on Sa_tracr-gRNA vector
Sa-ITIH5-OT2-F	CACC GACTCGGAGATCATCATTGCG	Oligonucleotide pairs for construction of off-target site expression plasmid on Sa_tracr-gRNA vector
Sa-ITIH5-OT4-F	CACC GGCCCGGAGATCATCATTGCG	Oligonucleotide pairs for construction of off-target site expression plasmid on Sa_tracr-gRNA vector
Sa-ITIH5-OT6-F	CACC GGCTCAGAGATCATCATTGCG	Oligonucleotide pairs for construction of off-target site expression plasmid on Sa_tracr-gRNA vector
Sa-ITIH5-OT8-F	CACC GGCTCGGGGATCATCATTGCG	Oligonucleotide pairs for construction of off-target site expression plasmid on Sa_tracr-gRNA vector
Sa-ITIH5-OT10-F	CACC GGCTCGGAGGTCATCATTGCG	Oligonucleotide pairs for construction of off-target site expression plasmid on Sa_tracr-gRNA vector
Sa-ITIH5-OT12-F	CACC GGCTCGGAGATTATCATTGCG	Oligonucleotide pairs for construction of off-target site expression plasmid on Sa_tracr-gRNA vector
Sa-ITIH5-OT14-F	CACC GGCTCGGAGATCACCATTGCG	Oligonucleotide pairs for construction of off-target site expression plasmid on Sa_tracr-gRNA vector
Sa-ITIH5-OT16-F	CACC GGCTCGGAGATCATCGTTGCG	Oligonucleotide pairs for construction of off-target site expression plasmid on Sa_tracr-gRNA vector
Sa-ITIH5-OT18-F	CACC GGCTCGGAGATCATCATCGCG	Oligonucleotide pairs for construction of off-target site expression plasmid on Sa_tracr-gRNA vector
Sa-ITIH5-OT20-F	CACC GGCTCGGAGATCATCATTGTG	Oligonucleotide pairs for construction of off-target site expression plasmid on Sa_tracr-gRNA vector
Sa-ITIH5-OT1-R	aaac CGCAATGATGATCTCCGAGCT	Oligonucleotide pairs for construction of off-target site expression plasmid on Sa_tracr-gRNA vector
Sa-ITIH5-OT3-R	aaac CGCAATGATGATCTCCGAACC	Oligonucleotide pairs for construction of off-target site expression plasmid on Sa_tracr-gRNA vector
Sa-ITIH5-OT5-R	aaac CGCAATGATGATCTCCAAGCC	Oligonucleotide pairs for construction of off-target site expression plasmid on Sa_tracr-gRNA vector
Sa-ITIH5-OT7-R	aaac CGCAATGATGATCTTCGAGCC	Oligonucleotide pairs for construction of off-target site expression plasmid on Sa_tracr-gRNA vector
Sa-ITIH5-OT9-R	aaac CGCAATGATGATTTCCGAGCC	Oligonucleotide pairs for construction of off-target site expression plasmid on Sa_tracr-gRNA vector
Sa-ITIH5-OT11-R	aaac CGCAATGATGGTCTCCGAGCC	Oligonucleotide pairs for construction of off-target site expression plasmid on Sa_tracr-gRNA vector
Sa-ITIH5-OT13-R	aaac CGCAATGACGATCTCCGAGCC	Oligonucleotide pairs for construction of off-target site expression plasmid on Sa_tracr-gRNA vector
Sa-ITIH5-OT15-R	aaac CGCAATAATGATCTCCGAGCC	Oligonucleotide pairs for construction of off-target site expression plasmid on Sa_tracr-gRNA vector
Sa-ITIH5-OT17-R	aaac CGCAGTGATGATCTCCGAGCC	Oligonucleotide pairs for construction of off-target site expression plasmid on Sa_tracr-gRNA vector
Sa-ITIH5-OT19-R	aaac CGTAATGATGATCTCCGAGCC	Oligonucleotide pairs for construction of off-target site expression plasmid on Sa_tracr-gRNA vector
Sa-ITIH5-OT21-R	aaac TGCAATGATGATCTCCGAGCC	Oligonucleotide pairs for construction of off-target site expression plasmid on Sa_tracr-gRNA vector
Sa-ITIH5-OT2-R	aaac CGCAATGATGATCTCCGAGTC	Oligonucleotide pairs for construction of off-target site expression plasmid on Sa_tracr-gRNA vector
Sa-ITIH5-OT4-R	aaac CGCAATGATGATCTCCGGGCC	Oligonucleotide pairs for construction of off-target site expression plasmid on Sa_tracr-gRNA vector
Sa-ITIH5-OT6-R	aaac CGCAATGATGATCTCTGAGCC	Oligonucleotide pairs for construction of off-target site expression plasmid on Sa_tracr-gRNA vector
Sa-ITIH5-OT8-R	aaac CGCAATGATGATCCCCGAGCC	Oligonucleotide pairs for construction of off-target site expression plasmid on Sa_tracr-gRNA vector
Sa-ITIH5-OT10-R	aaac CGCAATGATGACCTCCGAGCC	Oligonucleotide pairs for construction of off-target site expression plasmid on Sa_tracr-gRNA vector
Sa-ITIH5-OT12-R	aaac CGCAATGATAATCTCCGAGCC	Oligonucleotide pairs for construction of off-target site expression plasmid on Sa_tracr-gRNA vector
Sa-ITIH5-OT14-R	aaac CGCAATGGTGATCTCCGAGCC	Oligonucleotide pairs for construction of off-target site expression plasmid on Sa_tracr-gRNA vector
Sa-ITIH5-OT16-R	aaac CGCAACGATGATCTCCGAGCC	Oligonucleotide pairs for construction of off-target site expression plasmid on Sa_tracr-gRNA vector
Sa-ITIH5-OT18-R	aaac CGCGATGATGATCTCCGAGCC	Oligonucleotide pairs for construction of off-target site expression plasmid on Sa_tracr-gRNA vector
Sa-ITIH5-OT20-R	aaac CACAATGATGATCTCCGAGCC	Oligonucleotide pairs for construction of off-target site expression plasmid on Sa_tracr-gRNA vector
