# Supplementary material for: Compact SchCas9 Recognizes the Simple NNGR PAM
Source: Adv Sci (Weinh). 2021 Dec 6;9(4):2104789. doi: 10.1002/advs.202104789 (PMC8811835; doi:10.1002/advs.202104789)
Supplement: Supplementary file 4 — Supporting Table 3 [file ADVS-9-2104789-s003.xls]

## Sheet: Sheet1
Table S3. Target sites used in this study
Gene	Name	Targets	PAM	Description
ANAPC15	A1	AGTGAGGGGAACAAAGTGGAC	ATGG	Endogenous target site of human
ANAPC15	A2	GGGAAGAGTGAGGGGAACAAA	GTGG	Endogenous target site of human
EMX1	E0(EMX1_1)	ATAGGGTTAGGGGCCCCAGGC	CGGG	Endogenous target site of human
EMX1	E1	GGACCCAGGGGTAGAAATGGA	GAGG	Endogenous target site of human
EMX1	E2(EMX1_2)	ACATTCACAGAAGGGGATGGC	AGGG	Endogenous target site of human
EMX1	E3	CCTGAGTCCGAGCAGAAGAAG	AAGG	Endogenous target site of human
EMX1	E4	AAAGGTGAAAGAGAGATGGCT	GGGG	Endogenous target site of human
EMX1	E5	GGAGATGGCACAGGAGAAGAT	TGGG	Endogenous target site of human
EMX1	E6	GCCTTTCTGCGGCCTCGAAGG	TGGG	Endogenous target site of human
EMX1	E7	CAACTCTGCGGGGACTCCAGG	CCGG	Endogenous target site of human
EMX1	E10	GCAACCACAAACCCACGAGGG	CAGA	Endogenous target site of human
EMX1	E40	CTCTAGAAAACGCGGCGCCGG	AGGGC	Endogenous target site of human
EMX1	E41	CCCCCGCGCGCCGACGCCGTT	CCGGC	Endogenous target site of human
EMX1	E45	CGCGGGCCGCTCGCTCTACGG	TGGGC	Endogenous target site of human
EMX1	E48	AGAAGCTGGAGGAGGAAGGGC	CTGA	Endogenous target site of human
EMX1	E49	GGCCTCCCCAAAGCCTGGCCA	GGGA	Endogenous target site of human
GRIN2B	G1	AGATGCGGGTGATGATGCTCT	TTGG	Endogenous target site of human
GRIN2B	G2	ACTTCCGACGAGGTGGCCATC	AAGG	Endogenous target site of human
GRIN2B	G3	CCACCATCTCTCCGTGGTACC	CCGG	Endogenous target site of human
GRIN2B	G4	AGAGTAGGCTGGTAGATGGAG	TTGG	Endogenous target site of human
GRIN2B	G5	GTCAGACATGAGATCACAGAT	GCGG	Endogenous target site of human
GRIN2B	G6	TTCATGGCTACCAGTTCCACC	CGGG	Endogenous target site of human
GRIN2B	G7	AGGCTCAAAGGGAAGATACAT	CTGG	Endogenous target site of human
GRIN2B	G8	CATCTAACAAGGGAGAAAGTG	AAGG	Endogenous target site of human
GRIN2B	G9	AAGGCTCATAGTAATCGTCTG	AAGG	Endogenous target site of human
GRIN2B	G10	TGTGAGCCTCAGCTTCCCTGG	TGGG	Endogenous target site of human
GRIN2B	G11	TGGAAGCCTGCTGCAGCCACA	CGGG	Endogenous target site of human
GRIN2B	G17	TTGTACTTAAAAGACATGCTT	TCGG	Endogenous target site of human
GRIN2B	G25	TAGTCCTCAGCACAAACCCTC	CAGGC	Endogenous target site of human
GRIN2B	G26	ATAAGAGAGTAGGCTGGTAGA	TGGA	Endogenous target site of human
GATS	G28	AGTGTGGCGGATGCCACCTGG	CTGGC	Endogenous target site of human
GATS	G29	TGGGAGTGAGTGTGTCAGAGG	CGGGC	Endogenous target site of human
HEK293T-site1	H1	GGAACACAAAGCATAGACTGC	GGGGC	Endogenous target site of human
HEK293T-site2	H2	AGGATGACAGGCAGGGGCACC	GCGGC	Endogenous target site of human
Site3	S3	AAGAATACTAAGCATAGACTC	CAGG	Endogenous target site of human
Site4	S4	AAGGACAGGCAGCATAGACTG	TGGG	Endogenous target site of human
Site5	S5	AGGACAAAGAGGAAGAGAGAC	GGGG	Endogenous target site of human
Site16	S16	AGGGGAATAAATCATAGAATC	CTGG	Endogenous target site of human
CCR5	C1	GTTGCCCTAAGGATTAAATGA	ATGA	Endogenous target site of human
COMMD2	C5	TGAATAGATATAGAAACAAGG	ATGG	Endogenous target site of human
COMMD2	C6	AAGGACTCAGGTAAACAGGCT	GAGG	Endogenous target site of human
COMMD2	C7	ATATATACCTACAGGAAAAGG	GTGGC	Endogenous target site of human
CLDN6	C8	TTCATCGGCAACAGCATCGTG	GTGGC	Endogenous target site of human
CLDN6	C9	GGGGGTCTACATAGCTGGGAC	CTGGC	Endogenous target site of human
HGH1	H4	CAAGGGCAGGAGCAAAAAGGG	GAGA	Endogenous target site of human
HGH1	H5	AGTCCCCACGCCGTGCCCAGG	AAGA	Endogenous target site of human
HGH1	H10	CCTCTGCCTCCGGGCTTGCCT	CCGGC	Endogenous target site of human
HGH1	H11	CAGGAGCAGTTGGAGCGGGAG	CTGGC	Endogenous target site of human
DYRK1A	D1	AAATGATACAAACATTAGGAT	ATGA	Endogenous target site of human
DYRK1A	D3	TGCAGCAGAGAGGGAGCCGGT	TTGA	Endogenous target site of human
DCLKI	D4	TGGGGAGACAGTGGTGCATTG	GTGA	Endogenous target site of human
FJX1	F8	TGCGGGCGCAGCTCCAACCGA	CTGGC	Endogenous target site of human
RUNX1	R13(RUNX1_13)	GAAAGAGAGATGTAGGGCTAG	AGGG	Endogenous target site of human
VEGFA	V3	GAGAGGGACACACAGATCTAT	TGGA	Endogenous target site of human
human-KCNH2	K1	gcaccacctacgtcaatgcca	ACGA	Endogenous target site of human
human-KCNQ1	K2	aaattccaggtaagccctgtg	CTGA	Endogenous target site of human
human-MYBPC3	M1	atgcggccacaggatggcgag	GTGA	Endogenous target site of human
human-MYBPC3	M4	aagaatggccaggagatccag	ATGA	Endogenous target site of human
human-MYBPC3	M7	acttacagggcgaggcacggt	GTGA	Endogenous target site of human
human-MYH7	M8	accctcgggtgaaagtgggca	ATGA	Endogenous target site of human
human-MYH7	M10	ggacttccggcagaggtgggt	ATGA	Endogenous target site of human
human-MYH7	M11	ccatccctgagggacagttca	TTGA	Endogenous target site of human
human-SCN5A	S18	atgactcggaagagcgtcggg	GAGA	Endogenous target site of human
human-SCN5A	S19	ggatgactcggaagagcgtcg	GGGA	Endogenous target site of human
human-SCN5A	S20	accacgatgaggaaggagatg	ATGA	Endogenous target site of human
Apob	mA1	GCTTTCGTGGGCCCATGGCGG	ATGG	Endogenous target site of mouse
Psk9	mP1	CCACCGCAGCCACGCAGAGCA	GTGG	Endogenous target site of mouse
EMX1	mE12	ACACGGCATGGACACTCACCC	TGGA	Endogenous target site of mouse
EMX1	mE16	AGAGTAGTGGTGACCAAAAGA	GCGA	Endogenous target site of mouse
EMX1	mE17	AAGGTTGCTGAGAAACGTCCC	AAGA	Endogenous target site of mouse
AAVS1	AAVS1-sg4	AGACTAGGAAGGAGGAGGCCT	AAGGAT	Endogenous target site of human for GUIDE-seq
FANCF	FANCF_13	GCAAGGCCCGGCGCACGGTGG	CGGGGT	Endogenous target site of human for GUIDE-seq
VEGFA	VEGFA_8	GGGTGAGTGAGTGTGTGCGTG	TGGGGT	Endogenous target site of human for GUIDE-seq
EMX1	E0(EMX1_1)	ATAGGGTTAGGGGCCCCAGGC	CGGG	Endogenous target site of human for GUIDE-seq
EMX1	E2(EMX1_2)	ACATTCACAGAAGGGGATGGC	AGGG	Endogenous target site of human for GUIDE-seq
RUNX1	R13(RUNX1_13)	GAAAGAGAGATGTAGGGCTAG	AGGG	Endogenous target site of human for GUIDE-seq
