# Supplementary material for: Compact SchCas9 Recognizes the Simple NNGR PAM
Source: Adv Sci (Weinh). 2021 Dec 6;9(4):2104789. doi: 10.1002/advs.202104789 (PMC8811835; doi:10.1002/advs.202104789)
Supplement: Supplementary file 5 — Supporting Information [file ADVS-9-2104789-s002.xlsx]

## Sheet: Fig 4B-D
Fig 4B-E SchCas9 and SauriCas9 generates indels for a panel of 26 endogenous loci in HKE293T cells.
	HEK293T-SchCas9						HEK293T-SauriCas9
	Repeat 1	Repeat 2	Repeat 3	Average	Stdev		Repeat 1	Repeat 2	Repeat 3	Average	Stdev
K1	5.69	10.55	7.08	7.77333	2.50308	K1	5.22	11.08	6.83	7.71	3.02749
K2	2.17	3.45	3.02	2.88	0.651383	K2	1.29	1.97	1.61	1.62333	0.340196
M1	6.09	7.38	9.51	7.66	1.72711	M1	4.33	6.49	3.49	4.77	1.54764
M4	13.39	0.25	16.91	10.1833	8.78071	M4	9.02	0.24	13.48	7.58	6.73644
M7	9.47	17.67	15.69	14.2767	4.2788	M7	5.17	9.44	9.59	8.06667	2.50971
M8	4.26	7.54	5.58	5.79333	1.65037	M8	3.47	4.99	3.91	4.12333	0.782134
M10	3.19	2.69	3.6	3.16	0.455741	M10	2.95	4.31	3.07	3.44333	0.75295
M11	6.31	5.01	7.54	6.28667	1.26516	M11	0.72	0.35	0.33	0.466667	0.219621
S18	9.13	11.79	8.43	9.78333	1.77272	S18	3.24	4.6	3.55	3.79667	0.712765
S19	12.24	17.96	18.33	16.1767	3.41427	S19	7.83	18.63	11.5	12.6533	5.4916
S20	5.5		13.11	9.305	5.38108	S20	2.16	4.11	2.61	2.96	1.02103
C1	14.6	15.79	7.57	12.6533	4.44232	C1	6.68	9.07	3.19	6.31333	2.9571
H4	14.91	12.22	9.3	12.1433	2.80579	H4	6.8	7.75	4	6.18333	1.94957
H5	8.98	9.83	5.7	8.17	2.18089	H5	1.86	1.94	1.15	1.65	0.434856
D3	9.46	11.14	8.44	9.68	1.36338	D3	6.6	7.29	3.9	5.93	1.79156
E48	3.1	3.22	2.39	2.90333	0.44859	E48	0.84	0.94	0.86	0.88	0.052915
D1	11.05	12.74	7.22	10.3367	2.82829	D1	6.52	7.04	4.19	5.91667	1.51777
E1	35.76	10.38	3.13	16.4233	17.1339	E1	11.45	66.86		39.155	39.1808
E4	23.46	8.02	1.65	11.0433	11.2149	E4	3.25	30.82	8.36	14.1433	14.6667
E5	12.63	10.74	4.77	9.38	4.10269	E5	31.45	23.87	3.84	19.72	14.2652
E7	7.21	7.26	3.55	6.00667	2.12768	E7	2.54	2.78	1.28	2.2	0.805729
C5	10.32	10.21	3.95	8.16	3.64638	C5	11.38	13.06	3.84	9.42667	4.91057
C6	12.59	11.4	7.37	10.4533	2.73573	C6	11.28	15.94	8.43	11.8833	3.79118
G7	27.56	17.37	3.85	16.26	11.8939	G7	3.16	6.3	47.94	19.1333	24.9967
G8	14.98	9.54	3.94	9.48667	5.52019	G8	11.61	19.78	31.74	21.0433	10.1243
G9	12.45	16.78	4.59	11.2733	6.1796	G9	18.19	12.72	34.27	21.7267	11.2019
t test of Fig 4D
t-values	1.839
degrees of freedom	16
t test of Fig 4E
t-values	3.189
degrees of freedom	32

## Sheet: Fig5D-F
Fig 5D Sa-SchCas9 generates indels for a panel of 15 endogenous loci in HKE293T cells.
	HEK293T
	Repeat 1	Repeat 2	Repeat 3	Average	Stdev
E1	31.53	4.81	3.68	13.34	15.7631
E4	40.12	8.34	6.2	18.22	18.9961
E49	9.25	7.66	10.47	9.12667	1.40905
R13	17.21	16.64	10.25	14.7	3.86434
G5	21.27	9.13	9.48	13.2933	6.91021
G6	4.71	3.41	4.91	4.34333	0.814453
C5	10.94	9.3	11.92	10.72	1.32378
C6	18.87	13.4	29.41	20.56	8.1377
M10	10.28	7.69	6.2	8.05667	2.06457
C1	11.19	12.95	13.24	12.46	1.10937
D1	14.61	16.53	10.62	13.92	3.01481
H4	15.73	12.86	12.89	13.8267	1.6484
H5	7.27	6.6	19.05	10.9733	7.00262
D3	15.01	11.48	10.69	12.3933	2.30027
D4	11.56	7.16	7.81	8.84333	2.37504
Fig 5E Sa-SchCas9 generates indels for 5 endogenous loci in HeLa cells.
	HeLa
	Repeat 1	Repeat 2	Repeat 3	Average	Stdev
G5	9.93	9.23	10.11	9.75667	0.464901
S4	8.26	7.04	6.39	7.23	0.949368
H5	8.93	8.6	8.93	8.82	0.190526
D3	11.31	8.12	10.41	9.94667	1.6447
C1	15.07	15.56	16.2	15.61	0.566657
Fig 5F Sa-SchCas9 generates indels for 4 endogenous loci in N2a cells
	N2a
	Repeat 1	Repeat 2	Repeat 3	Average	Stdev
mE12	15.97	18.37	1.36	11.9	9.20645
mE16	28.44	27.66	2.39	19.4967	14.8199
mE17	21.09	23.19	1.58	15.2867	11.9167
mP1	16.46	14.8	0.98	10.7467	8.49881

## Sheet: Fig 6A-B
Fig 6A Analysis of Sa-SchCas9 ,SchCas9 and SaCas9 specificity.
	SaCas9						Sa-SchCas9						SchCas9
	Repeat 1	Repeat 2	Repeat 3	Average	Stdev		Repeat 1	Repeat 2	Repeat 3	Average	Stdev		Repeat 1	Repeat 2	Repeat 3	Average	Stdev
ON	9.28	13.5	10.3	11.0267	2.20185	ON	2.62	2.5		2.56	0.0848528	ON	1.86	2.23	1.96	2.01667	0.191398
M1	8.83	8.9	3.4	7.04333	3.15541	M1	0.5	0.58	0.66	0.58	0.08	M1	0.6	0.76	0.89	0.75	0.145258
M2	7.17	9.28	6.19	7.54667	1.57906	M2	0.33	0.54	0.88	0.583333	0.277549	M2	0.56	0.54	0.71	0.603333	0.0929157
M3	8.94	10.8	4.07	7.93667	3.47538	M3	0.51	0.77	0.81	0.696667	0.162891	M3	0.71	1.17	0.89	0.923333	0.231805
M4	6.03	8.28	4.3	6.20333	1.99565	M4	0.24	0.5	0.61	0.45	0.19	M4	0.65	0.58	0.62	0.616667	0.0351188
M5	6.64	11.5	7.62	8.58667	2.57016	M5	0.022	0.72	0.94	0.560667	0.479293	M5	0.63	0.67	0.85	0.716667	0.117189
M6	5.9	12.2	6.09	8.06333	3.58372	M6	0.078	0.17	0.25	0.166	0.0860697	M6	0.24	0.27	0.43	0.313333	0.102144
M7	2.82	10.7	5.97	6.49667	3.96631	M7	0.085	0.25	0.41	0.248333	0.162506	M7	0.21	0.36	0.33	0.3	0.0793725
M8	5.4	9.33	5.83	6.85333	2.15561	M8	0.034	0.23	0.2	0.154667	0.105571	M8	0.18	0.26	0.27	0.236667	0.0493288
M9	6.29	8.36	5.74	6.79667	1.38153	M9	0.044	0.17	0.23	0.148	0.0949316	M9	0.18	0.3	0.23	0.236667	0.0602771
M10	5.67	9.11	5.97	6.91667	1.9054	M10	0	0.11	0.073	0.061	0.0559732	M10	0.087	0.073	0.096	0.0853333	0.0115902
M11	2.17	4.44	3.81	3.47333	1.17185	M11	0.022	0.083	0.095	0.0666667	0.039145	M11	0.063	0.11	0.053	0.0753333	0.0304357
M12	5.23	9.39	5.55	6.72333	2.31494	M12	0.54	0.073	0.053	0.222	0.275578	M12	0.021	0.083	0.031	0.045	0.0332866
M13	0.76	4.68	5.12	3.52	2.40033	M13	0.25	0.72	0.83	0.6	0.308058	M13	0.085	0.073	0.13	0.096	0.03005
M14	0.96	6.83	4.05	3.94667	2.93636	M14	0.15	0.27	0.2	0.206667	0.0602771	M14	0.021	0.3	0.34	0.220333	0.173782
M15	0.26	1.68	1.74	1.22667	0.837695	M15	0.31	0.021	0.053	0.128	0.158427	M15	0.032	0.031	0.062	0.0416667	0.0176163
M16	2.3	3.78	2.68	2.92	0.768635	M16	0.086	0.12	0.084	0.0966667	0.020232	M16	0.2	0.13	0.18	0.17	0.0360555
M17	1.37	3.69	3.53	2.86333	1.29574	M17	0.078	0.041	0.042	0.0536667	0.0210792	M17	0.032	0.021	0.063	0.0386667	0.0217792
M18	3.18	1.37	1	1.85	1.16658	M18	0.34	0.042	0.052	0.144667	0.169238	M18	0.13	0.062	0.12	0.104	0.0367151
M19	0.089	0.58	0.61	0.426333	0.292524	M19	0	0	0	0	0	M19	0	0.031	0.021	0.0173333	0.0158219
M20	0.77	1.37	1	1.04667	0.30271	M20	0	0.031	0.011	0.014	0.0157162	M20	0.011	0.01	0	0.007	0.00608276
M21	1.32	1.63	0.87	1.27333	0.382143	M21	0.033	0.072	0.063	0.056	0.0204206	M21	0.021	0.062	0.01	0.031	0.0274044
NC	0	0	0	0	0	NC	0.011	0	0.01	0.007	0.00608276	NC	0.011	0	0.011	0.00733333	0.00635085
Fig 6B Comparison of editing efficiency at off-targets based on GFP-activation assay among SchCas9, Sa-SchCas9 and SaCas9.
SaCas9					Sa-SchCas9					SchCas9
Repeat 1	Repeat 2	Repeat 3	Average	Stdev	Repeat 1	Repeat 2	Repeat 3	Average	Stdev	Repeat 1	Repeat 2	Repeat 3	Average	Stdev
0.8008	0.8071	0.3083	0.638733	0.286181	0.1953	0.2266	0.2578	0.226567	0.03125	0.2975	0.3769	0.4413	0.3719	0.0720303
0.6502	0.8416	0.5614	0.6844	0.143197	0.1289	0.2109	0.3438	0.227867	0.10845	0.2777	0.2678	0.3521	0.2992	0.0460794
0.8108	0.9794	0.3691	0.719767	0.31517	0.1992	0.3008	0.3164	0.272133	0.0636419	0.3521	0.5802	0.4413	0.457867	0.114949
0.5469	0.7509	0.39	0.5626	0.180962	0.0938	0.1953	0.2383	0.1758	0.0741974	0.3223	0.2876	0.3074	0.305767	0.0174076
0.6022	1.0429	0.6911	0.778733	0.233053	0.0086	0.2813	0.3672	0.219033	0.187233	0.3124	0.3322	0.4215	0.355367	0.0581225
0.5351	1.1064	0.5523	0.731267	0.324989	0.0305	0.0664	0.0977	0.0648667	0.0336262	0.119	0.1339	0.2132	0.155367	0.0506362
0.2557	0.9704	0.5414	0.589167	0.359736	0.0332	0.0977	0.1602	0.0970333	0.0635026	0.1041	0.1785	0.1636	0.148733	0.039365
0.4897	0.8461	0.5287	0.6215	0.195484	0.0133	0.0898	0.0781	0.0604	0.0412072	0.0893	0.1289	0.1339	0.117367	0.0244347
0.5704	0.7582	0.5206	0.6164	0.125301	0.0172	0.0664	0.0898	0.0578	0.0370562	0.0893	0.1488	0.114	0.117367	0.0298925
0.5142	0.8262	0.5414	0.627267	0.172817	0	0.043	0.0285	0.0238333	0.0218765	0.0431	0.0362	0.0476	0.0423	0.00574195
0.1968	0.4027	0.3455	0.315	0.106284	0.0086	0.0324	0.0371	0.0260333	0.0152795	0.0312	0.0545	0.0263	0.0373333	0.0150673
0.4743	0.8516	0.5033	0.609733	0.209964	0.2109	0.0285	0.0207	0.0867	0.107631	0.0104	0.0412	0.0154	0.0223333	0.0165292
0.0689	0.4244	0.4643	0.3192	0.217682	0.0977	0.2813	0.3242	0.2344	0.120313	0.0421	0.0362	0.0645	0.0476	0.0149302
0.0871	0.6194	0.3673	0.357933	0.266274	0.0586	0.1055	0.0781	0.0807333	0.0235606	0.0104	0.1488	0.1686	0.109267	0.0861915
0.0236	0.1524	0.1578	0.111267	0.0759696	0.1211	0.0082	0.0207	0.05	0.0618908	0.0159	0.0154	0.0307	0.0206667	0.00869272
0.2086	0.3428	0.243	0.2648	0.0697054	0.0336	0.0469	0.0328	0.0377667	0.00791981	0.0992	0.0645	0.0893	0.0843333	0.0178752
0.1242	0.3346	0.3201	0.259633	0.117513	0.0305	0.016	0.0164	0.0209667	0.00825853	0.0159	0.0104	0.0312	0.0191667	0.0107779
0.2884	0.1242	0.0907	0.167767	0.105806	0.1328	0.0164	0.0203	0.0565	0.0661065	0.0645	0.0307	0.0595	0.0515667	0.0182432
0.0081	0.0526	0.0553	0.0386667	0.0265059	0	0	0	0	0	0	0.0154	0.0104	0.0086	0.00785621
0.0698	0.1242	0.0907	0.0949	0.0274421	0	0.0121	0.0043	0.00546667	0.00613379	0.0055	0.005	0	0.0035	0.00304138
0.1197	0.1478	0.0789	0.115467	0.0346445	0.0129	0.0281	0.0246	0.0218667	0.00796011	0.0104	0.0307	0.005	0.0153667	0.0135508
One-way ANOVA test
F(2, 60)=25.36

## Sheet: Fig S3 B
Fig S3 B Quantification of editing efficiency for 9 Cas9s.
Sha3Cas9		SchCas9		SsiCas9		SpsCas9		SroCas9		MflCas9		Slc2Cas9		Slc3Cas9		Sch2Cas9
A1	22.3633	E0	0	G1	0	G1	0	G2	0	G2	0	G1	0	A1	13.7252	A1	0
H1	10.7569	E1	12.7565	G2	0	G2	0	E0	0	E0	0	G2	0	H1	6.70846	H1	1.31
H2	12.4791	E4	9.76029	E0	0	G4	0	E4	0	E1	19.1	G4	0	H2	10.9948	H2	0
E2	12.6743	E5	5.39142	E1	0	G5	0	E5	0	E4	0	G5	0	E2	12.4163	E2	0
E40	0	E7	14.7924	E4	3.41172	G6	0	E7	8.9	E5	0	G6	7.01	E45	7.14742	E45	0
E41	0	G3	0	E7	8.76951	A1	0	G3	0	E7	4.87	S3	0	G25	20.3653	G25	0
E45	5.6	G7	29.3	E6	0	A2	0	G4	0	G3	0	A1	0	H11	11.6156	H11	0
G25	16.7	G17	0	G3	2.42741	H1	0	G5	0	G4	0	A2	0	C7	15.6866	C7	0
H10	0	G8	13	G4	10.9704	H2	0	G6	0	G5	0	H1	7.88	G29	0	G29	0
H11	16.8	G9	15.9	G5	13.4642	E2	0	G7	0	G8	0	H2	0	F8	0	F8	0
C7	19.9	G10	23.1	G6	12.5915	E3	0	G8	0	G9	0	E2	0	G28	0	G28	0
C8	0			G7	12.3077	S4	0	G9	0	G10	0	E3	0	C8	0	C8	0
C9	5.3			G8	0	S16	0	S3	0	S3	0	S4	0	C9	0	C9	0
G28	0			G9	11.6226	S5	0	G17	0			S16	0	H10	0	H10	0
G29	9.2			G10	3.48							S5	6.07	E40	0	E40	0
F8	0			G11	14.4249									E41	0	E41	0
				S3	5.59968

## Sheet: Fig S4 A-B
Fig S4 A SchCas9 generates indels for 5 endogenous loci in HeLa cells.
	HeLa
	Repeat 1	Repeat 2	Repeat 3	Average	Stdev
G5	7.32	7.86	10.73	8.63667	1.83288
S4	5.81	6.05	2.85	4.90333	1.78228
H5	12.96	18.86	12.54	14.7867	3.53386
D3	18.81	17.86	10.08	15.5833	4.78964
C1	14.73	13.32	14.95	14.3333	0.88444
Fig S4 B SchCas9 generates indels for 5 endogenous loci in N2a cells
	N2a
	Repeat 1	Repeat 2	Repeat 3	Average	Stdev
mE12	12.27	1.38	2.06	5.23667	6.10053
mE16	9.61	2.61	4.53	5.58333	3.61692
mE17	6.72	3.03	2.11	3.95333	2.43976
mA1	5.22	0.69	0.72	2.21	2.60678
mP1	3.88	2.28	1	2.38667	1.44296

## Sheet: Fig S5 A-E
Fig S5 A-E SchCas9 can be delivered by AAV for genome editing in (A) HEK293T, (B) A375, (C) HeLa, (D) HCT116 and (E) human foreskin fibroblast (HFF) cells.
	HEK293T
	Repeat 1	Repeat 2	Repeat 3	Average	Stdev
E0	0.24	0.15	0.12	0.17	0.06245
E1	1.98	2.44	1.72	2.04667	0.3646
E4	1.21	1.21	1.34	1.25333	0.0750555
G5	0.42	0.47	0.44	0.443333	0.0251661
G7	1.11	1.3	1.57	1.32667	0.231157
V3	0.36	0.38	0.34	0.36	0.02
E10	0.23	0.2	0.21	0.213333	0.0152753
C1	1.97	2.14	2.15	2.08667	0.10116
G26	0.22	0.22	0.27	0.236667	0.0288675
	A375
	Repeat 1	Repeat 2	Repeat 3	Average	Stdev
E0	0.17	0.18	0.22	0.19	0.0264575
E1	2.41	2.61	2.05	2.35667	0.283784
E4	3.64	4.49	4.71	4.28	0.565066
G5	0.65	0.65	0.76	0.686667	0.0635085
G7	0.96	1.56	1.81	1.44333	0.436845
V3	0.8	0.86	1.04	0.9	0.1249
E10	0.26	0.28	0.29	0.276667	0.0152753
C1	25.46	24.04	30.64	26.7133	3.47392
G26	0.22	0.44	0.31	0.323333	0.110604
	HeLa
	Repeat 1	Repeat 2	Repeat 3	Average	Stdev
E0	0.17	0.17	0.17	0.17	0
E1	0.38	0.47	0.3	0.383333	0.085049
E4	0.63	0.48	0.42	0.51	0.108167
G5	0.61	0.52	0.57	0.566667	0.0450925
G7	0.38	0.82	1.08	0.76	0.353836
V3	0.56	0.49	0.51	0.52	0.0360555
E10	0.33	0.25	0.29	0.29	0.04
C1	2.47	2.8	2.4	2.55667	0.21362
G26	0.28	0.27	0.32	0.29	0.0264575
	HCT116
	Repeat 1	Repeat 2	Repeat 3	Average	Stdev
E0	0.14	0.13	0.13	0.133333	0.0057735
E1	0.31	0.2	0.22	0.243333	0.0585947
E4	0.24	0.23	0.3	0.256667	0.0378594
G5	0.54	0.57	0.52	0.543333	0.0251661
G7	0.96	1.48	1.5	1.31333	0.306159
V3	0.28	0.26	0.25	0.263333	0.0152753
E10	0.3	0.25	0.28	0.276667	0.0251661
C1	0.25	0.25	0.21	0.236667	0.023094
G26	0.25	0.29	0.34	0.293333	0.0450925
	HFF
	Repeat 1	Repeat 2	Repeat 3	Average	Stdev
E0	0.22	0.22	0.25	0.23	0.0173205
E1	0.93	0.45	0.7	0.693333	0.240069
E4	0.74	0.39	0.97	0.7	0.292062
G5	0.72	0.92	1.85	1.16333	0.60302
G7	2.88	3.1	2.77	2.91667	0.168028
V3	0.64	0.49	0.69	0.606667	0.104083
E10	0.36	0.33	0.36	0.35	0.0173205
C1	0.24	0.19	0.25	0.226667	0.0321455
G26	0.36	0.87	0.3	0.51	0.313209

## Sheet: Fig S6 B-G
Fig S6 B-G SchBE4max enables introduction of pathogenic mutations into cells.
	Mutations	gRNA	site1			site2			site3			site4			site5			site6			site7			site8			site9			site10			site11			site12			site13			site14			site15			site16
K1	KCNH2-T474I	gcaccacctacgtcaatgcca													1.22	1.63	1.73				28.52	34.89	36.67	30.37	37.29	39							5.42	7.75	8.99							31.22	38.91	40.63
K2	KCNQ1-Q530*	aaattccaggtaagccctgtg																38.2	38.89	44.06	36.34	37.16	42.09																						0.59	0.66	0.97	4.16	4.82
M4	MYBPC3-Q401*	aagaatggccaggagatccag																									31.44	41.12	43.96	47.42	60.96	63.47
M7	MYBPC3-Q1259*	acttacagggcgaggcacggt				0.25	0.28	0.33										69.39	80.43	81.06													2.79	3.53	4.04													1.05	1.29
M8	MYH7-R403W	accctcgggtgaaagtgggca										0.61	0.83	0.87				52.71	67.43	69.71
M10	MYH7-R719W	ggacttccggcagaggtgggt																			36.14	32.48	36.29	33.88	30.87	34.79							1.67	1.6	1.9
[truncated: 4 more columns]

## Sheet: Fig S7 C-D
Fig S7 C-D Comparison the editing efficiency of SchCas9 and Sa-SchCas9 at 9 endogenous loci.
	SchCas9						Sa-SchCas9
	Repeat 1	Repeat 2	Repeat 3	Average	Stdev		Repeat 1	Repeat 2	Repeat 3	Average	Stdev
E1	35.76	10.38	3.13	16.4233	17.1339	E1	31.53	4.81	3.68	13.34	15.7631
E4	23.46	8.02	1.65	11.0433	11.2149	E4	40.12	8.34	6.2	18.22	18.9961
C5	8.32	12.79	5.01	8.70667	3.90439	C5	10.94	9.3	11.92	10.72	1.32378
C6	11.03	16.35	7.85	11.7433	4.29466	C6	18.87	13.4	29.41	20.56	8.1377
C1	5.38	17.3	2.18	8.28667	7.96807	C1	11.19	12.95	13.24	12.46	1.10937
D1	19.88	11.29	9.55	13.5733	5.53059	D1	14.61	16.53	10.62	13.92	3.01481
H4	10.02	14.63	5.61	10.0867	4.51037	H4	15.73	12.86	12.89	13.8267	1.6484
H5	4.96	10.46	2.28	5.9	4.17023	H5	7.27	6.6	19.05	10.9733	7.00262
D3	5.29	13.25	2.5	7.01333	5.57835	D3	15.01	11.48	10.69	12.3933	2.30027
t test
t-values	2.405
degrees of freedom	16

## Sheet: Fig S8 A-E
Fig S8 A-E Sa-SchCas9 can be delivered by AAV for genome editing in (A) HEK293T, (B) A375, (C) HCT116, (D) HeLa and (E) human foreskin fibroblast (HFF) cells.
	HEK293T
	Repeat 1	Repeat 2	Repeat 3	Average	Stdev
E0	0.11	0.13	0.15	0.13	0.02
E1	0.22	0.21	0.17	0.2	0.0264575
E4	2.63	2.86	3.06	2.85	0.215174
G5	0.44	0.54	0.53	0.503333	0.0550757
G7	0.48	0.36	0.35	0.396667	0.0723418
V3	0.25	0.34	0.33	0.306667	0.0493288
E10	0.52	0.38	0.53	0.476667	0.083865
C1	4.49	3.73	3.7	3.97333	0.447698
G26	0.47	0.55	0.61	0.543333	0.0702377
	A375
	Repeat 1	Repeat 2	Repeat 3	Average	Stdev
E0	0.16	0.43	0.06	0.216667	0.191398
E1	0.18	0.2	0.15	0.176667	0.0251661
E4	2.75	5.83	1.44	3.34	2.25369
G5	3.42	0.8	3.21	2.47667	1.45583
G7	2.85	2.61	2.02	2.49333	0.427122
V3	0.63	0.71	0.5	0.613333	0.105987
E10	0.68	0.28	0.77	0.576667	0.260832
C1	4.39	6.13	6.9	5.80667	1.28586
G26	0.89	2.37	1.11	1.45667	0.798582
	HCT116
	Repeat 1	Repeat 2	Repeat 3	Average	Stdev
E0	0.22	0.23	0	0.15	0.13
E1	0.21	0.2	0.18	0.196667	0.0152753
E4	2.78	3.3	2.01	2.69667	0.649025
G5	0.39	0.69	5.14	2.07333	2.66004
G7	1.79	1.36	1.64	1.59667	0.218251
V3	0.23	0.31	0.32	0.286667	0.0493288
E10	0.29	0.24	0.33	0.286667	0.0450925
C1	0.26	0.37	0.33	0.32	0.0556776
G26	0.48	0.44	0.69	0.536667	0.134288
	HeLa
	Repeat 1	Repeat 2	Repeat 3	Average	Stdev
E0	0.16	6.81	0	2.32333	3.88639
E1	0.31	0.6	0.92	0.61	0.305123
E4	3.86	4.59	4.54	4.33	0.407799
G5	3.06	0.3	3.64	2.33333	1.78464
G7	2.72	2.54	2.31	2.52333	0.205508
V3	0.71	0.62	0.6	0.643333	0.0585947
E10	0.4	0.4	0.35	0.383333	0.0288675
G26	0.45	0.54	0.58	0.523333	0.0665833
	HFF
	Repeat 1	Repeat 2	Repeat 3	Average	Stdev
E0	0.4	0.25	0.24	0.296667	0.0896289
E1	0.84	0.66	0.44	0.646667	0.200333
E4	0.97	0.35	1.06	0.793333	0.386566
G5	0.75	0.55	0.72	0.673333	0.107858
G7	2.6	0.53	2.97	2.03333	1.315
V3	0	0.92	0.48	0.466667	0.460145
E10	0.9	0.21	0.64	0.583333	0.348473
C1	1.03	0.43	0.55	0.67	0.31749
G26	5.47	6.25	4.8	5.50667	0.725695

## Sheet: Fig S9 A-B
Fig S9 A Analysis of Sa-SchCas9 ,SchCas9 and SaCas9 specificity.
	SaCas9									Sa-SchCas9						SchCas9
	Repeat 1	Repeat 2	Repeat 3	Repeat 4	Repeat 5	Repeat 6	Average	Stdev		Repeat 1	Repeat 2	Repeat 3	Average	Stdev		Repeat 1	Repeat 2	Repeat 3	Average	Stdev
ON	11.1	11.3	11.2	12.2	12.1	11.9	11.6333	0.1	ON	1.47	2.1	2.3	1.95667	0.433167	ON	1.89	1.87	2.27	2.01	0.225389
M1-2	0.3	3.2	1.61				1.70333	1.45225	M1	0	0.062	0.12	0.0606667	0.0600111	M1	0.08	0.092	0.13	0.100667	0.0261024
M2-3	0.011	0.135	0.073				0.073	0.062	M2	0.082	0.13	0.1	0.104	0.0242487	M2	0.47	0.41	0.31	0.396667	0.080829
M3-4	0.36	0.27	0.41				0.346667	0.070946	M3	0	0.021	0	0.007	0.0121244	M3	0.23	0.16	0.19	0.193333	0.0351188
M4-5	0.016	0.036	0.026				0.026	0.01	M4	0.01	0	0.012	0.00733333	0.0064291	M4	0.21	0.11	0.2	0.173333	0.0550757
M5-6	0.65	0.46	0.57				0.56	0.0953939	M5	0.011	0.15	0.6	0.253667	0.30788	M5	0.2	0.12	0.11	0.143333	0.0493288
M6-7	0.017	0.049	0.033				0.033	0.016	M6	0.028	0.012	0.012	0.0173333	0.0092376	M6	0.12	0.14	0.17	0.143333	0.0251661
M7-8	1.46	1.46	1.22				1.38	0.138564	M7	0	0.13	0.086	0.072	0.0661211	M7	0.27	0.11	0.092	0.157333	0.0979864
M8-9	0.298	0.345	0.3215				0.3215	0.0235	M8	0.091	0.19	0.17	0.150333	0.0523482	M8	0.11	0.15	0.07	0.11	0.04
M9-10	3.48	3.48	3.07				3.34333	0.236714	M9	0.034	0.16	0.021	0.0716667	0.0767746	M9	0.13	0.16	0.14	0.143333	0.0152753
M10-11	0.431	0.902	0.6665				0.6665	0.2355	M10	0.039	0.012	0	0.017	0.019975	M10	0.07	0.077	0.05	0.0656667	0.0140119
M11-12	0.53	0.24	0.38				0.383333	0.145029	M11	0.011	0.01	0	0.007	0.00608276	M11	0.13	0.085	0.042	0.0856667	0.0440038
M12-13	0.682	0.706	0.694				0.694	0.012	M12	0.11	0.14	0.057	0.102333	0.0420278	M12	0.099	0.083	0.082	0.088	0.00953939
M13-14	0.38	0.16	0.29				0.276667	0.110604	M13	0.011	0	0	0.00366667	0.00635085	M13	0.09	0.041	0.061	0.064	0.0246374
M14-15	0.139	0.193	0.166				0.166	0.027	M14	0.01	0	0.024	0.0113333	0.0120554	M14	0	0.036	0.012	0.016	0.0183303
M15-16	0.36	0.19	0.33				0.293333	0.0907377	M15	0	0.042	0.011	0.0176667	0.0217792	M15	0.031	0.042	0.031	0.0346667	0.00635085
M16-17	0.256	1.08	0.668				0.668	0.412	M16	0	0.061	0.037	0.0326667	0.03073	M16	0	0.038	0.025	0.021	0.0193132
M17-18	0.44	0.22	0.3				0.32	0.111355	M17	0.011	0	0	0.00366667	0.00635085	M17	0.061	0.021	0.02	0.034	0.023388
M18-19	0.021	0.055	0.038				0.038	0.017	M18	0.035	0	0.011	0.0153333	0.0178979	M18	0.022	0.012	0.024	0.0193333	0.0064291
M19-20	0.11	0.021	0.064				0.065	0.0445084	M19	0.012	0.01	0	0.00733333	0.0064291	M19	0.01	0	0	0.00333333	0.0057735
M20-21	0.022	0.055	0.0385				0.0385	0.0165	M20	0.021	0	0.012	0.011	0.0105357	M20	0.034	0.025	0.013	0.024	0.0105357
NC	0.0523	0.0576	0.0515				0.0538	0.00331512	M21	0.00859	0.023	0	0.01053	0.0116221	M21	0.00859	0.023	0	0.01053	0.0116221
Fig S9 B Comparison of editing efficiency at off-targets based on GFP-activation assay among SchCas9, Sa-SchCas9 and SaCas9.
SaCas9					Sa-SchCas9					SchCas9
Repeat 1	Repeat 2	Repeat 3	Average	Stdev	Repeat 1	Repeat 2	Repeat 3	Average	Stdev	Repeat 1	Repeat 2	Repeat 3	Average	Stdev
0.0258	0.2751	0.1384	0.146433	0.124844	0	0.0317	0.0613	0.031	0.030656	0.0352	0.0405	0.0573	0.0443333	0.0115379
0.0009	0.0116	0.0063	0.00626667	0.00535008	0.0419	0.0664	0.0511	0.0531333	0.0123759	0.207	0.1806	0.1366	0.174733	0.0355648
0.0309	0.0232	0.0352	0.0297667	0.00607975	0	0.0107	0	0.00356667	0.00617765	0.1013	0.0705	0.0837	0.0851667	0.0154523
0.0014	0.0031	0.0022	0.00223333	0.00085049	0.0051	0	0.0061	0.00373333	0.00327159	0.0925	0.0485	0.0881	0.0763667	0.0242333
0.0559	0.0395	0.049	0.0481333	0.00823428	0.0056	0.0767	0.3066	0.129633	0.157327	0.0881	0.0529	0.0485	0.0631667	0.0217047
0.0015	0.0042	0.0028	0.00283333	0.00135031	0.0143	0.0061	0.0061	0.00883333	0.00473427	0.0529	0.0617	0.0749	0.0631667	0.0110731
0.1255	0.1255	0.1049	0.118633	0.0118934	0	0.0664	0.044	0.0368	0.0337805	0.1189	0.0485	0.0405	0.0693	0.0431407
0.0256	0.0297	0.0276	0.0276333	0.0020502	0.0465	0.0971	0.0869	0.0768333	0.0267599	0.0485	0.0661	0.0308	0.0484667	0.01765
0.2991	0.2991	0.2639	0.287367	0.0203227	0.0174	0.0818	0.0107	0.0366333	0.0392587	0.0573	0.0705	0.0617	0.0631667	0.00672111
0.037	0.0775	0.0573	0.0572667	0.02025	0.0199	0.0061	0	0.00866667	0.0101953	0.0308	0.0339	0.022	0.0289	0.00617333
0.0456	0.0206	0.0327	0.0329667	0.0125021	0.0056	0.0051	0	0.00356667	0.00309892	0.0573	0.0374	0.0185	0.0377333	0.0194021
0.0586	0.0607	0.0597	0.0596667	0.0010504	0.0562	0.0716	0.0291	0.0523	0.0215167	0.0436	0.0366	0.0361	0.0387667	0.00419325
0.0327	0.0138	0.0249	0.0238	0.00949789	0.0056	0	0	0.00186667	0.00323316	0.0396	0.0181	0.0269	0.0282	0.0108088
0.0119	0.0166	0.0143	0.0142667	0.00235018	0.0051	0	0.0123	0.0058	0.00617981	0	0.0159	0.0053	0.00706667	0.00809588
0.0309	0.0163	0.0284	0.0252	0.00780833	0	0.0215	0.0056	0.00903333	0.0111536	0.0137	0.0185	0.0137	0.0153	0.00277128
0.022	0.0928	0.0574	0.0574	0.0354	0	0.0312	0.0189	0.0167	0.0157159	0	0.0167	0.011	0.00923333	0.00848901
0.0378	0.0189	0.0258	0.0275	0.00956399	0.0056	0	0	0.00186667	0.00323316	0.0269	0.0093	0.0088	0.015	0.0103087
0.0018	0.0047	0.0033	0.00326667	0.00145029	0.0179	0	0.0056	0.00783333	0.0091566	0.0097	0.0053	0.0106	0.00853333	0.00283608
0.0095	0.0018	0.0055	0.0056	0.00385097	0.0061	0.0051	0	0.00373333	0.00327159	0.0044	0	0	0.00146667	0.00254034
0.0019	0.0047	0.0033	0.0033	0.0014	0.0107	0	0.0061	0.0056	0.00536749	0.015	0.011	0.0057	0.0105667	0.00466512
One-way ANOVA test
F(2, 60)=25.36

[truncated: 1 more sheets: Fig S13 A-B]
